# Supplementary material for: How does the digital economy affect the green development of China’s industry?
Source: PLoS One. 2024 Sep 26;19(9):e0309590. doi: 10.1371/journal.pone.0309590 (PMC11426523; doi:10.1371/journal.pone.0309590)
Supplement: S1 Data — (XLSX) [file pone.0309590.s002.xlsx]

## Sheet: Sheet2
ID	Region	Year	IGTFP	DIG	GTEC	GOV	EDL	PSIZE	OPEN	HCAP
Ankang	Western	2011	0.667892	0.621689	2.0794	0.311172	9.64711	5.71933	0.00275947	60
Ankang	Western	2012	0.816301	0.619751	1.9459	0.326584	9.84575	5.72228	0.00302908	63
Ankang	Western	2013	1	0.611001	1.9459	0.309666	9.88471	5.57443	0.00299766	283
Ankang	Western	2014	0.884878	0.612481	2.3026	0.296961	10.1703	5.57595	0.003152	68
Ankang	Western	2015	1	0.623643	2.4849	0.290763	10.2817	5.72195	0.0038146	70
Ankang	Western	2016	1	0.629668	2.3026	0.293999	10.3663	5.72031	0.0024017	69
Ankang	Western	2017	1	0.630657	3.2189	0.281587	10.5095	5.72031	0.0211187	74
Ankang	Western	2018	1	0.640729	4.0943	0.281942	10.6583	5.71703	0.0041317	76
Ankang	Western	2019	1	0.602599	3.9703	0.311949	10.6974	5.71703	0.00746168	83
Anqing	Central	2011	0.884869	0.617209	3.2189	0.176755	10.0386	6.42503	0.0455953	61
Anqing	Central	2012	0.959055	0.613598	3.8918	0.180686	10.15	6.42891	0.0575218	66
Anqing	Central	2013	0.891451	0.608386	4.8598	0.197234	10.0346	6.43149	0.0788213	423
Anqing	Central	2014	0.883942	0.612672	4.8752	0.193911	10.2684	6.43149	0.08977	67
Anqing	Central	2015	0.859605	0.61684	6.1759	0.237685	10.345	6.43278	0.1074	67
Anqing	Central	2016	0.885236	0.621084	6.612	0.220191	10.4131	6.2672	0.0761638	76
Anqing	Central	2017	0.879812	0.623648	5.9243	0.21828	10.5167	6.27288	0.0549047	71
Anqing	Central	2018	0.870414	0.633598	5.9764	0.219124	10.6235	6.27288	0.0499717	71
Anqing	Central	2019	0.896343	0.601559	6.0981	0.194697	10.8312	6.27099	0.0480824	81
Anshun	Western	2011	0.700075	0.615117	1.7918	0.353788	9.43092	5.43372	0.00432923	45
Anshun	Western	2012	0.659821	0.610056	2.5649	0.370914	9.64562	5.43022	0.00478703	46
Anshun	Western	2013	0.663142	0.608858	2.5649	0.353121	9.61621	5.43459	0.00441766	151
Anshun	Western	2014	0.644454	0.610388	3.5264	0.332312	10.0243	5.66746	0.0174696	45
Anshun	Western	2015	0.650218	0.617864	3.6636	0.314984	10.206	5.68085	0.0134758	47
Anshun	Western	2016	1	0.625985	3.8712	0.317371	10.3161	5.69709	0.0163454	52
Anshun	Western	2017	0.65355	0.63041	4.0073	0.318884	10.4442	5.70378	0.0182567	57
Anshun	Western	2018	0.684424	0.638813	4.6151	0.321717	10.4958	5.71043	0.0198024	63
Anshun	Western	2019	0.639577	0.602343	4.2341	0.325223	10.5758	5.72359	0.012269	70
Anyang	Central	2011	0.973685	0.625958	4.3567	0.117411	10.2683	6.37349	0.0807345	88
Anyang	Central	2012	0.985431	0.620469	4.5109	0.130711	10.3295	6.38334	0.0505928	96
Anyang	Central	2013	1.00592	0.617911	4.3438	0.128756	10.2388	6.39275	0.0687086	199
Anyang	Central	2014	0.95849	0.617092	4.4998	0.130751	10.4691	6.39326	0.0511377	110
Anyang	Central	2015	0.965209	0.62726	4.8598	0.145167	10.514	6.42065	0.0326002	118
Anyang	Central	2016	1.01162	0.631332	5.0814	0.143722	10.5867	6.43294	0.0294576	125
Anyang	Central	2017	0.985181	0.62787	5.1648	0.14072	10.6884	6.43775	0.025723	135
Anyang	Central	2018	0.989275	0.638979	5.7621	0.150939	10.7461	6.43935	0.0247359	144
Anyang	Central	2019	0.984291	0.602548	5.5683	0.181481	10.669	6.44254	0.0269486	157
Anshan	Eastern	2011	0.930747	0.635955	5.0626	0.0967447	11.1306	5.86278	0.127604	107
Anshan	Eastern	2012	0.958684	0.632477	4.9053	0.119484	11.1449	5.86079	0.106782	107
Anshan	Eastern	2013	1.00544	0.629121	4.9972	0.12404	11.2246	5.85822	0.11526	205
Anshan	Eastern	2014	0.894151	0.627199	5.3083	0.136388	11.1104	5.85507	0.118677	104
Anshan	Eastern	2015	0.926085	0.635761	5.5373	0.104611	11.0777	5.84961	0.0757231	102
Anshan	Eastern	2016	0.863593	0.639832	5.4116	0.170949	10.6098	5.84644	0.12395	99
Anshan	Eastern	2017	0.870358	0.640719	5.663	0.169761	10.7097	5.84354	0.170188	98
Anshan	Eastern	2018	0.889802	0.65114	5.5373	0.158416	10.757	5.83773	0.157398	90
Anshan	Eastern	2019	0.893716	0.604715	5.8435	0.187383	10.8021	5.83188	0.166904	92
Bayannur	Western	2011	0.893662	0.619588	1.6094	0.215264	10.6717	5.17389	0.11429	38
Bayannur	Western	2012	0.985425	0.645354	1.3863	0.224766	10.7957	5.17502	0.0986718	41
Bayannur	Western	2013	1.09339	0.630677	2.1972	0.230321	10.7281	5.22036	0.105788	174
Bayannur	Western	2014	0.918757	0.641717	2.4849	0.223412	10.8565	5.19794	0.0807223	48
Bayannur	Western	2015	1.03688	0.642663	2.4849	0.2586	10.878	5.17389	0.179721	56
Bayannur	Western	2016	1.07196	0.652301	3.2189	0.257683	10.9056	5.16479	0.1437	61
Bayannur	Western	2017	0.888412	0.651011	3.3322	0.285125	10.8461	5.16479	0.219697	66
Bayannur	Western	2018	0.875296	0.660699	3.8501	0.328	10.783	5.15906	0.302043	31
Bayannur	Western	2019	0.85357	0.603613	4.2047	0.349013	10.8536	5.18739	0.315303	65
Bazhong	Western	2011	0.758144	0.614645	1.3863	0.39814	9.25273	5.96281	0.0048602	137
Bazhong	Western	2012	0.73723	0.608795	1.9459	0.429218	9.3778	5.96435	0.0201715	145
Bazhong	Western	2013	1	0.602668	3.2581	0.459689	9.27472	5.9664	0.0213901	275
Bazhong	Western	2014	0.64912	0.608209	2.8904	0.448711	9.52923	5.95739	0.0224358	2
Bazhong	Western	2015	1	0.618	3.5264	0.490719	9.62086	5.94359	0.0236533	6
Bazhong	Western	2016	1	0.623162	3.434	0.490563	9.70595	5.93225	0.0148158	10
Bazhong	Western	2017	0.65668	0.622334	3.6636	0.468014	9.80632	5.92959	0.00447888	13
Bazhong	Western	2018	0.671772	0.63515	3.7612	0.489068	9.87601	5.91889	0.00815936	15
Bazhong	Western	2019	0.615668	0.60176	3.4657	0.413467	10.0308	5.90536	0.0080504	19
Baicheng	Central	2011	0.877018	0.623725	0.6931	0.207454	10.2173	5.31123	0.0140257	92
Baicheng	Central	2012	0.894555	0.621137	1.9459	0.231856	10.328	5.3048	0.0182445	95
Baicheng	Central	2013	1.01112	0.618002	0	0.225374	10.4571	5.29632	0.0109784	197
Baicheng	Central	2014	0.853659	0.620284	2.0794	0.266577	10.4512	5.29029	0.0118868	100
Baicheng	Central	2015	0.88796	0.63053	2.3026	0.290206	10.4793	5.28422	0.0109684	101
Baicheng	Central	2016	0.953409	0.636067	2.7726	0.317751	10.4883	5.273	0.012497	104
Baicheng	Central	2017	0.855457	0.63763	2.6391	0.392383	10.4303	5.2575	0.00995645	105
Baicheng	Central	2018	0.823278	0.648571	3.2189	0.446581	10.3688	5.24702	0.0113662	108
Baicheng	Central	2019	0.59193	0.605191	3.7377	0.508104	10.1651	5.24175	0.0158124	126
Baishan	Central	2011	0.927895	0.626392	2.5649	0.23969	10.6292	4.85671	0.0335583	12
Baishan	Central	2012	0.973911	0.622569	2.1972	0.217867	10.8229	4.85359	0.0328235	9
Baishan	Central	2013	1.03886	0.620053	1.9459	0.203604	10.8789	4.84812	0.0270189	158
Baishan	Central	2014	0.932091	0.621893	2.7726	0.20458	10.8837	4.84182	0.028826	10
Baishan	Central	2015	0.951933	0.631519	2.0794	0.235655	10.8806	4.83469	0.0282386	12
Baishan	Central	2016	0.965635	0.637117	2.3026	0.256676	10.9404	4.81218	0.0306294	14
Baishan	Central	2017	0.945878	0.63758	1.7918	0.274361	10.937	4.78749	0.0253821	12
Baishan	Central	2018	0.925711	0.649326	2.9444	0.289516	10.9337	4.77912	0.0249939	10
Baishan	Central	2019	0.853314	0.663864	3.1355	0.39416	10.6861	4.76217	0.0406149	21
Baiyin	Western	2011	0.967519	0.624334	2.8904	0.224621	9.93595	5.1924	0.164397	7
Baiyin	Western	2012	1.00377	0.625033	3.091	0.260145	10.1375	5.17953	0.0768284	17
Baiyin	Western	2013	1.09758	0.618648	2.7726	0.25412	10.1726	5.17275	0.104446	395
Baiyin	Western	2014	0.963926	0.620896	4.1431	0.256776	10.1725	5.17897	0.10129	15
Baiyin	Western	2015	0.98762	0.629301	3.6376	0.301322	10.1429	5.18906	0.0365333	17
Baiyin	Western	2016	0.957334	0.634174	4.3041	0.363517	10.1586	5.20401	0.0678289	20
Baiyin	Western	2017	0.912655	0.631463	4.3694	0.35553	10.1716	5.20401	0.124383	21
Baiyin	Western	2018	0.929702	0.643005	4.2047	0.317161	10.2936	5.20401	0.0914001	23
Baiyin	Western	2019	0.891423	0.60339	4.3944	0.391392	10.2396	5.1985	0.0980323	27
Baise	Western	2011	0.973863	0.613489	2.3026	0.248814	9.84517	5.95064	0.0421794	66
Baise	Western	2012	0.995377	0.608161	2.8332	0.284479	9.97762	6.012	0.0425158	68
Baise	Western	2013	0.949538	0.606194	3.5835	0.288216	9.87873	6.01616	0.046079	140
Baise	Western	2014	0.96778	0.607958	3.8918	0.28448	10.1584	6.02054	0.0487496	67
Baise	Western	2015	0.986291	0.616976	4.4773	0.317218	10.2169	6.02248	0.102811	83
Baise	Western	2016	1.15583	0.620037	4.6728	0.306161	10.3379	6.02828	0.761093	94
Baise	Western	2017	0.925664	0.624269	4.4067	0.27884	10.5315	6.03309	1.43848e-05	124
Baise	Western	2018	0.97192	0.636512	4.2905	0.334573	10.3788	6.03787	0.184631	114
Baise	Western	2019	1.03179	0.602412	3.8918	0.380553	10.4398	6.04501	0.208113	148
Bengbu	Central	2011	0.984325	0.618369	4.5643	0.181087	10.1094	5.8966	0.0637445	142
Bengbu	Central	2012	0.968206	0.612851	5.4596	0.184977	10.2399	5.90427	0.0870743	160
Bengbu	Central	2013	0.949618	0.611697	5.2883	0.190007	10.2206	5.90591	0.10509	331
Bengbu	Central	2014	0.947278	0.612189	5.6168	0.181166	10.4785	5.91053	0.110999	164
Bengbu	Central	2015	0.945079	0.618532	5.8493	0.195296	10.5523	5.92345	0.116344	164
Bengbu	Central	2016	0.970111	0.625484	5.9687	0.193426	10.642	5.93489	0.0843451	161
Bengbu	Central	2017	0.912127	0.624184	5.6836	0.191992	10.7414	5.94017	0.0771564	160
Bengbu	Central	2018	0.946964	0.636211	6.2403	0.172509	10.8329	5.94803	0.0569034	160
Bengbu	Central	2019	0.978628	0.601957	6.0234	0.164081	11.0099	5.95324	0.0554604	170
Baotou	Western	2011	0.975081	0.654303	3.434	0.083607	11.6296	5.39726	0.0451265	304
Baotou	Western	2012	0.986608	0.659216	3.9703	0.0853792	11.7417	5.40538	0.0388772	307
Baotou	Western	2013	0.917071	0.659007	4.625	0.101415	11.9556	5.41254	0.037232	245
Baotou	Western	2014	0.912197	0.660571	4.7622	0.0972663	11.7805	5.41343	0.0305742	314
Baotou	Western	2015	0.921046	0.654594	4.8978	0.105662	11.7925	5.41075	0.0258602	323
Baotou	Western	2016	1.015	0.671532	5.0106	0.107135	11.8206	5.41165	0.0294935	358
Baotou	Western	2017	0.855231	0.68051	5.4765	0.0968761	11.6886	5.41165	0.0395411	339
Baotou	Western	2018	0.867099	0.687238	5.4381	0.123491	11.5364	5.41165	0.0568807	341
Baotou	Western	2019	0.88298	0.609377	5.7526	0.134315	11.4493	5.41165	0.0702653	340
Baoji	Western	2011	1.02081	0.628499	3.5835	0.139261	10.3602	5.94568	0.0451928	73
Baoji	Western	2012	0.999415	0.625619	4.0431	0.148097	10.514	5.9496	0.0342319	78
Baoji	Western	2013	0.986798	0.622692	4.0431	0.142561	10.5979	5.95272	0.0355652	216
Baoji	Western	2014	0.971633	0.621327	4.4427	0.143406	10.6879	5.95246	0.0319147	85
Baoji	Western	2015	0.965424	0.633586	5.1705	0.147723	10.7699	5.95116	0.0299887	87
Baoji	Western	2016	1.05365	0.6396	5.0304	0.146489	10.8447	5.95064	0.0329239	84
Baoji	Western	2017	0.936602	0.639767	5.247	0.138973	10.9684	5.94803	0.0272622	89
Baoji	Western	2018	0.963753	0.646416	5.204	0.14581	11.0019	5.93489	0.0280024	92
Baoji	Western	2019	1.01357	0.604144	5.3471	0.157473	10.9861	5.93489	0.0377625	133
Baoding	Eastern	2011	1.01724	0.623579	5.5568	0.13579	9.98948	7.05695	0.0575206	143
Baoding	Eastern	2012	0.989347	0.61861	5.994	0.140973	10.088	7.06168	0.141323	121
Baoding	Eastern	2013	0.981391	0.620118	6.0162	0.158532	10.1247	7.06305	0.117249	120
Baoding	Eastern	2014	0.977725	0.615842	5.9738	0.150762	10.1849	7.04342	0.107257	135
Baoding	Eastern	2015	0.954078	0.626603	6.142	0.188912	10.2774	7.04934	0.0923597	145
Baoding	Eastern	2016	1.02506	0.63384	6.4953	0.176023	10.3087	7.05531	0.0739146	179
Baoding	Eastern	2017	0.944863	0.63416	6.7081	0.192383	10.2949	7.09257	0.0976569	143
Baoding	Eastern	2018	0.952109	0.646245	6.7417	0.292628	10.3436	7.0934	0.0890753	147
Baoding	Eastern	2019	1.00061	0.603598	7.0892	0.232701	10.369	7.0992	0.0996751	156
Baoshan	Western	2011	0.949271	0.622093	1.3863	0.33297	9.44975	5.52784	0.0385938	66
Baoshan	Western	2012	0.923576	0.617514	0.6931	0.363044	9.64193	5.54087	0.0239582	39
Baoshan	Western	2013	0.910238	0.613823	1.3863	0.334899	9.76996	5.54596	0.02769	184
Baoshan	Western	2014	0.90661	0.614253	1.3863	0.327836	9.88155	5.55257	0.0328591	45
Baoshan	Western	2015	0.869889	0.622603	2.6391	0.348091	9.9732	5.55683	0.0273025	48
Baoshan	Western	2016	0.915487	0.629091	2.0794	0.346682	10.0729	5.56068	0.0287995	49
Baoshan	Western	2017	0.855227	0.631946	3.434	0.350586	10.1681	5.56834	0.0318539	52
Baoshan	Western	2018	0.859697	0.641753	3.434	0.35401	10.2459	5.57215	0.037475	57
Baoshan	Western	2019	0.930527	0.603288	3.9703	0.28192	10.5064	5.57595	0.0500537	70
Beihai	Western	2011	1.0009	0.625446	3.2581	0.17045	10.3767	5.12039	0.222692	155
Beihai	Western	2012	0.955249	0.622978	3.6889	0.156519	10.607	5.12396	0.207974	145
Beihai	Western	2013	0.968749	0.624962	4.1897	0.135557	10.6803	5.13226	0.227457	343
Beihai	Western	2014	0.974076	0.62624	4.5951	0.122624	10.8894	5.13167	0.251157	129
Beihai	Western	2015	0.942811	0.637755	4.2195	0.145925	10.9196	5.14749	0.260992	140
Beihai	Western	2016	1.01389	0.643325	5.0499	0.149065	11.0281	5.15329	1.24933	187
Beihai	Western	2017	0.93103	0.729127	4.7362	0.12819	11.2169	5.16479	0.187534	194
Beihai	Western	2018	0.962113	0.659158	4.9053	0.144672	11.1925	5.18178	0.26435	274
Beihai	Western	2019	1.00319	0.606177	4.3438	0.154157	11.251	5.19296	0.226125	281
Beijing	Eastern	2011	1.0087	0.687192	8.6817	0.199683	11.3103	7.14512	1.54816	453
Beijing	Eastern	2012	0.995377	0.698763	8.9118	0.20612	11.3791	7.16061	1.44089	448
Beijing	Eastern	2013	0.99698	0.696674	9.3364	0.214028	11.4426	7.17541	1.363	301
Beijing	Eastern	2014	1.01081	0.711583	9.5409	0.212119	11.5129	7.18909	1.19652	446
Beijing	Eastern	2015	0.998262	0.730683	9.6573	0.249307	11.5759	7.1999	0.86433	441
Beijing	Eastern	2016	1.14242	0.741338	9.7582	0.249587	11.6801	7.21082	0.726515	440
Beijing	Eastern	2017	1.02512	0.734616	9.8857	0.243423	11.7675	7.21598	0.781247	436
Beijing	Eastern	2018	1.07875	0.74652	10.039	0.246291	11.8509	7.22111	0.89652	422
Beijing	Eastern	2019	1.31862	0.620448	10.1053	0.209444	12.009	7.2349	0.810754	419
Benxi	Eastern	2011	0.986398	0.632388	3.2189	0.133684	11.0113	5.04019	0.254964	114
Benxi	Eastern	2012	0.966215	0.62993	3.091	0.157834	11.0738	5.03565	0.232147	102
Benxi	Eastern	2013	0.955185	0.627087	3.4012	0.152807	11.2712	5.02913	0.231652	273
Benxi	Eastern	2014	0.934845	0.632224	2.3979	0.158372	11.1255	5.0252	0.235649	141
Benxi	Eastern	2015	0.903896	0.64277	3.6889	0.113574	11.1222	5.02125	0.179375	119
Benxi	Eastern	2016	0.9013	0.6478	3.6889	0.179525	10.7087	5.01728	0.223461	193
Benxi	Eastern	2017	0.850415	0.640681	3.7612	0.17451	10.7375	5.00395	0.328134	220
Benxi	Eastern	2018	0.883692	0.650947	3.7377	0.184017	10.7979	4.99043	0.301162	218
Benxi	Eastern	2019	0.924617	0.603944	4.0431	0.211033	10.7509	4.97673	0.237917	269
Binzhou	Eastern	2011	1.0029	0.636787	4.8283	0.110681	10.7857	5.93806	0.237771	122
Binzhou	Eastern	2012	0.975007	0.632221	4.8442	0.113995	10.8703	5.94227	0.199367	121
Binzhou	Eastern	2013	0.989175	0.629857	5.4072	0.116762	10.9408	5.94359	0.238236	352
Binzhou	Eastern	2014	0.970608	0.626024	4.9273	0.118498	10.9947	5.95116	0.194228	128
Binzhou	Eastern	2015	0.940227	0.633618	5.624	0.131324	11.0217	5.96075	0.213871	133
Binzhou	Eastern	2016	0.967997	0.640315	5.8493	0.129768	11.0626	5.96871	0.234219	137
Binzhou	Eastern	2017	0.913978	0.638206	6.0568	0.126975	11.1075	5.97381	0.257254	137
Binzhou	Eastern	2018	0.946814	0.649199	6.1181	0.130778	11.1185	5.97889	0.309934	136
Binzhou	Eastern	2019	0.956121	0.60555	6.2265	0.154068	11.0451	5.98394	0.355226	141
Bozhou	Central	2011	0.886478	0.609169	2.7726	0.221205	9.4625	6.40109	0.0338393	18
Bozhou	Central	2012	0.92548	0.605156	3.5835	0.247695	9.59165	6.41083	0.0440206	18
Bozhou	Central	2013	0.906638	0.604104	4.0073	0.260945	9.43332	6.44238	0.033387	239
Bozhou	Central	2014	0.908202	0.603065	4.1589	0.259404	9.78521	6.45142	0.0256643	19
Bozhou	Central	2015	0.874549	0.610651	3.9318	0.294755	9.84007	6.45299	0.0331401	19
Bozhou	Central	2016	0.992596	0.615872	4.4067	0.2663	9.93358	6.46303	0.0330054	17
Bozhou	Central	2017	0.827541	0.617146	5.0304	0.282682	10.0161	6.47543	0.039034	17
Bozhou	Central	2018	0.840261	0.626836	5.3982	0.269033	10.1083	6.48311	0.0433894	20
Bozhou	Central	2019	0.831894	0.600429	5.4553	0.213489	10.4137	6.49224	0.0411296	28
Cangzhou	Eastern	2011	0.685828	0.626515	3.8712	0.102255	10.4927	6.59701	0.00470357	67
Cangzhou	Eastern	2012	0.672719	0.62041	4.2627	0.110785	10.57	6.60611	0.0523767	69
Cangzhou	Eastern	2013	0.686019	0.617875	4.382	0.116964	10.5956	6.61914	0.0528438	199
Cangzhou	Eastern	2014	0.774872	0.616752	4.6347	0.12168	10.6614	6.63134	0.060848	105
Cangzhou	Eastern	2015	0.709196	0.625248	5.1985	0.146005	10.7104	6.64821	0.0516647	72
Cangzhou	Eastern	2016	1	0.634521	5.717	0.142438	10.7669	6.65544	0.0536582	100
Cangzhou	Eastern	2017	0.654274	0.635988	5.8522	0.15109	10.7869	6.65801	0.067625	78
Cangzhou	Eastern	2018	0.741159	0.646493	6.0234	0.169255	10.7906	6.65929	0.0863177	87
Cangzhou	Eastern	2019	0.619701	0.603855	6.4297	0.191277	10.7719	6.66568	0.103416	103
Changde	Central	2011	0.992312	0.616751	3.7377	0.123009	10.3623	6.42762	0.0127383	60
Changde	Central	2012	0.983595	0.6105	4.1897	0.125075	10.4766	6.44158	0.0186342	62
Changde	Central	2013	1.00532	0.608909	3.8918	0.14013	10.5271	6.4151	0.0153762	239
Changde	Central	2014	1.06193	0.614559	4.0254	0.144291	10.6739	6.41001	0.0185104	69
Changde	Central	2015	1.01687	0.623981	4.6728	0.157446	10.7452	6.41165	0.0179245	73
Changde	Central	2016	1.38867	0.628599	4.9767	0.156762	10.8306	6.41346	0.0164891	77
Changde	Central	2017	0.888096	0.630353	5.451	0.158232	10.8788	6.41017	0.0247042	83
Changde	Central	2018	0.962275	0.638541	5.5294	0.161488	10.971	6.40688	0.0297741	88
Changde	Central	2019	1.38867	0.602807	5.7746	0.167919	11.0428	6.40523	0.0364514	95
Changzhou	Eastern	2011	0.885934	0.665544	6.8783	0.101037	11.2578	5.89109	0.505468	288
Changzhou	Eastern	2012	0.969951	0.653266	7.3531	0.0985469	11.3509	5.8966	0.455953	242
Changzhou	Eastern	2013	0.924646	0.648016	7.2654	0.0958282	11.6881	5.90072	0.415066	331
Changzhou	Eastern	2014	0.964525	0.644786	7.5033	0.0887271	11.5562	5.90618	0.36101	295
Changzhou	Eastern	2015	0.955989	0.659919	7.662	0.092038	11.6282	5.91296	0.331143	278
Changzhou	Eastern	2016	1.41832	0.670963	7.5684	0.0880018	11.7177	5.92158	0.317283	330
Changzhou	Eastern	2017	0.916727	0.674482	7.7694	0.0833361	11.8204	5.93225	0.553221	271
Changzhou	Eastern	2018	1.00377	0.689598	7.9345	0.084368	11.9136	5.9428	0.321462	275
Changzhou	Eastern	2019	0.98731	0.611333	8.117	0.0883921	11.9601	5.95064	0.314933	338
Chaoyang	Eastern	2011	0.952725	0.62028	2.8904	0.213187	10.2009	5.82924	0.0427494	12
Chaoyang	Eastern	2012	0.970028	0.618224	3.4657	0.232144	10.3341	5.8313	0.0428386	14
Chaoyang	Eastern	2013	0.971801	0.614749	2.9957	0.228404	10.292	5.82924	0.0409257	264
Chaoyang	Eastern	2014	0.95318	0.614757	3.8286	0.229456	10.4157	5.82924	0.0580692	16
Chaoyang	Eastern	2015	0.905222	0.617472	3.8918	0.227046	10.2699	5.8313	0.0728118	15
Chaoyang	Eastern	2016	0.883324	0.621194	4.1271	0.300292	10.0976	5.83188	0.0740043	16
Chaoyang	Eastern	2017	0.880482	0.622988	4.0775	0.307348	10.1605	5.826	0.0481774	16
Chaoyang	Eastern	2018	0.921627	0.631753	3.9512	0.322452	10.2494	5.81711	0.0522667	17
Chaoyang	Eastern	2019	0.90597	0.601419	4.6444	0.356537	10.2668	5.81413	0.0467335	27
Chaozhou	Eastern	2011	1	0.625438	2.9444	0.0981178	10.0928	5.56758	0.417244	67
Chaozhou	Eastern	2012	0.873042	0.62404	3.4657	0.110114	10.1755	5.57519	0.377967	67
Chaozhou	Eastern	2013	0.675325	0.624038	3.3322	0.109676	10.2828	5.5835	0.311019	773
Chaozhou	Eastern	2014	0.686406	0.622942	3.2581	0.123604	10.3514	5.59099	0.247222	64
Chaozhou	Eastern	2015	0.672223	0.634887	3.5553	0.162181	10.4328	5.5962	0.211988	71
Chaozhou	Eastern	2016	0.680679	0.634261	4.3567	0.150176	10.5175	5.57595	0.190592	63
Chaozhou	Eastern	2017	0.631926	0.63136	4.1589	0.141021	10.5517	5.61677	0.207482	62
Chaozhou	Eastern	2018	0.657236	0.649054	4.1589	0.173452	10.6021	5.6204	0.193328	61
Chaozhou	Eastern	2019	0.637446	0.603901	4.3567	0.182384	10.6131	5.58342	0.199431	60
Chenzhou	Central	2011	0.963654	0.619945	3.912	0.163311	10.2855	6.22515	0.0748921	41
Chenzhou	Central	2012	0.978712	0.61584	4.1109	0.163874	10.3996	6.13535	0.115563	41
Chenzhou	Central	2013	0.980243	0.611131	4.2195	0.17952	10.4018	6.23617	0.139242	117
Chenzhou	Central	2014	1.03774	0.612784	4.6347	0.187748	10.5966	6.243	0.14934	46
Chenzhou	Central	2015	0.972279	0.620971	4.9904	0.188273	10.6615	6.15571	0.087134	46
Chenzhou	Central	2016	1.08275	0.623595	5.0938	0.183323	10.7513	6.15698	0.0817091	49
Chenzhou	Central	2017	0.9302	0.626288	5.4027	0.182556	10.7393	6.2804	0.120631	52
Chenzhou	Central	2018	0.954191	0.639456	5.6733	0.174466	10.8294	6.2804	0.130665	56
Chenzhou	Central	2019	0.900548	0.602468	5.4765	0.182723	10.8349	6.28227	0.133407	57
Chengdu	Western	2011	1.01701	0.673592	7.1131	0.125153	10.7946	7.05289	0.357176	556
Chengdu	Western	2012	1.0468	0.669855	7.7575	0.120881	10.9617	7.0633	0.368739	584
Chengdu	Western	2013	1.04425	0.667601	7.7583	0.127541	11.2473	7.07386	0.344233	376
Chengdu	Western	2014	1.28078	0.660473	7.954	0.133246	11.1565	7.08958	0.34109	602
Chengdu	Western	2015	1.1189	0.676452	8.4787	0.135951	11.2155	7.10611	0.227289	615
Chengdu	Western	2016	1.28399	0.683756	8.7027	0.131131	11.251	7.18083	0.223849	566
Chengdu	Western	2017	1.10341	0.68848	8.9917	0.126475	11.3726	7.2563	0.283601	570
Chengdu	Western	2018	1.2858	0.698152	8.9368	0.119758	11.4593	7.28345	0.32479	569
Chengdu	Western	2019	1.03801	0.610959	8.8256	0.117966	11.5462	7.30519	0.34225	586
Chengde	Eastern	2011	1.01229	0.619923	3.1355	0.174206	10.3642	5.92319	0.0182785	108
Chengde	Eastern	2012	1.03946	0.616534	2.7081	0.199503	10.4279	5.92852	0.00814038	109
Chengde	Eastern	2013	1.03337	0.614612	2.7081	0.205767	10.4239	5.93357	0.0124592	276
Chengde	Eastern	2014	1.05752	0.615181	2.5649	0.189431	10.5487	5.93859	0.0292811	107
Chengde	Eastern	2015	1.01893	0.623832	3.8286	0.215301	10.5585	5.94411	0.0183052	108
Chengde	Eastern	2016	1.07284	0.632822	4.6347	0.211149	10.615	5.94803	0.00330627	112
Chengde	Eastern	2017	0.973121	0.637679	4.8598	0.230398	10.6286	5.94542	0.0204602	118
Chengde	Eastern	2018	0.996544	0.645198	4.7707	0.254582	10.6329	5.9428	0.0144195	125
Chengde	Eastern	2019	0.96229	0.603653	5.1533	0.28676	10.6233	5.94542	0.0153396	141
Chizhou	Central	2011	1.01178	0.620666	3.2581	0.236539	10.179	5.08078	0.0446547	169
Chizhou	Central	2012	0.991003	0.614357	4.1744	0.270028	10.2912	5.08574	0.0521223	184
Chizhou	Central	2013	0.999193	0.612328	3.8712	0.282699	10.2589	5.08698	0.0549784	424
Chizhou	Central	2014	1.01735	0.613162	4.4659	0.268429	10.4987	5.08327	0.0489248	131
Chizhou	Central	2015	0.938495	0.620765	5.2204	0.270901	10.5457	5.08203	0.0594198	142
Chizhou	Central	2016	1.02892	0.624438	5.2627	0.25296	10.6193	5.0876	0.0697676	149
Chizhou	Central	2017	0.922669	0.626858	5.0999	0.230014	10.6731	5.0876	0.0831358	158
Chizhou	Central	2018	0.9526	0.639928	5.2523	0.225475	10.755	5.0876	0.0736315	161
Chizhou	Central	2019	0.950727	0.602979	4.9488	0.197839	10.937	5.0876	0.0696239	185
Chifeng	Western	2011	1.07436	0.688715	3.4965	0.202045	10.3456	6.06611	0.0371705	37
Chifeng	Western	2012	1.07858	0.620296	3.2958	0.207488	10.5012	6.0675	0.0311862	39
Chifeng	Western	2013	1.04575	0.620267	3.4657	0.206268	10.5007	6.06611	0.0336073	331
Chifeng	Western	2014	1.03523	0.614445	3.4657	0.202682	10.6288	6.06495	0.0294622	42
Chifeng	Western	2015	1.05435	0.632325	3.8067	0.222984	10.6752	6.14032	0.0259768	44
Chifeng	Western	2016	1.1356	0.638553	4.0943	0.226997	10.713	6.13773	0.0292456	47
Chifeng	Western	2017	1.05292	0.633492	4.3944	0.26557	10.606	6.1334	0.0347517	49
Chifeng	Western	2018	0.933906	0.643252	4.5643	0.329207	10.4862	6.12905	0.0385201	50
Chifeng	Western	2019	0.956717	0.603515	4.852	0.319217	10.5838	6.13123	0.0363583	51
Chongzuo	Western	2011	1.1886	0.614227	1.0986	0.209622	10.1088	5.50167	0.666514	87
Chongzuo	Western	2012	1.07643	0.611108	1.3863	0.24691	10.1769	5.50533	0.848958	125
Chongzuo	Western	2013	1.00445	0.608726	2.6391	0.241028	10.0719	5.50492	1.08914	96
Chongzuo	Western	2014	1.01304	0.609093	3.5553	0.239428	10.3717	5.51101	1.38916	157
Chongzuo	Western	2015	1.01183	0.618303	3.6889	0.2711	10.415	5.51544	1.81106	172
Chongzuo	Western	2016	1.45932	0.622203	4.0604	0.264774	10.523	5.52146	9.8664	173
Chongzuo	Western	2017	1.067	0.627089	4.3175	0.244079	10.6846	5.52146	1.4774	167
Chongzuo	Western	2018	0.915881	0.636903	3.912	0.25336	10.7906	5.52545	1.45175	250
Chongzuo	Western	2019	0.903735	0.602771	3.6109	0.3806	10.4949	5.52943	2.4913	340
Chuzhou	Central	2011	1.11327	0.617447	4.3694	0.215461	9.98202	6.11346	0.0859301	93
Chuzhou	Central	2012	1.07549	0.613498	4.9628	0.237992	10.1126	6.11479	0.0996545	104
Chuzhou	Central	2013	1.07987	0.610675	5.0173	0.230976	10.0937	6.11102	0.105841	321
Chuzhou	Central	2014	1.04799	0.612635	5.6419	0.221382	10.3275	6.10814	0.111493	103
Chuzhou	Central	2015	1.05751	0.622064	6.3261	0.231759	10.3931	6.10769	0.097589	109
Chuzhou	Central	2016	1.07921	0.626879	6.3297	0.235344	10.4717	6.11368	0.108929	113
Chuzhou	Central	2017	1.07209	0.628546	6.0822	0.237021	10.5845	6.1181	0.116822	118
Chuzhou	Central	2018	0.969224	0.637038	6.6241	0.225332	10.6919	6.1181	0.1137	118
Chuzhou	Central	2019	1.11842	0.60213	6.2934	0.156451	11.1624	6.1203	0.0952034	123
Dazhou	Western	2011	1.10302	0.613717	2.7726	0.197826	9.82412	6.53204	0.00972622	27
Dazhou	Western	2012	1.08463	0.60838	3.2189	0.211679	9.93716	6.54132	0.0101867	28
Dazhou	Western	2013	1.05514	0.604181	2.7726	0.205523	9.80378	6.53364	0.0156363	148
Dazhou	Western	2014	1.04141	0.605017	3.7842	0.213202	10.1028	6.53364	0.0148215	32
Dazhou	Western	2015	1.02852	0.613427	4.2627	0.240111	10.1	6.53015	0.0170935	34
Dazhou	Western	2016	1.02033	0.615571	3.7842	0.248165	10.1628	6.52649	0.00733508	35
Dazhou	Western	2017	0.997035	0.616414	4.4188	0.245688	10.2423	6.51323	0.00294634	37
Dazhou	Western	2018	0.960402	0.628852	3.8286	0.247714	10.2964	6.50578	0.00339042	39
Dazhou	Western	2019	0.970555	0.600373	4.7958	0.20567	10.4808	6.35089	0.00140514	48
Dalian	Eastern	2011	1.12018	0.655585	6.7007	0.11949	11.4219	6.37588	0.635416	434
Dalian	Eastern	2012	1.0891	0.652856	7.0157	0.127228	11.5417	6.37911	0.577941	447
Dalian	Eastern	2013	1.06403	0.65163	7.2428	0.141624	11.7711	6.38165	0.557335	284
Dalian	Eastern	2014	1.05632	0.644713	6.737	0.129246	11.6077	6.38503	0.517607	482
Dalian	Eastern	2015	1.0453	0.648832	6.8101	0.117788	11.6144	6.38671	0.443463	489
Dalian	Eastern	2016	1.05833	0.665271	7.1156	0.12779	11.4873	6.38856	0.510644	487
Dalian	Eastern	2017	1.12202	0.667177	7.2549	0.131596	11.5133	6.38856	0.597107	479
Dalian	Eastern	2018	1.05535	0.674501	7.5735	0.130598	11.6041	6.38856	0.621219	470
Dalian	Eastern	2019	1.04668	0.608166	7.5353	0.145142	11.5129	6.39192	0.622882	485
Daqing	Central	2011	1.37708	0.650456	4.8122	0.0466363	11.8004	5.60947	0.0372689	228
Daqing	Central	2012	1.37708	0.643779	5.0626	0.0452332	11.8641	5.63372	0.0443154	232
Daqing	Central	2013	1.37708	0.646583	4.9127	0.0442504	11.9033	5.6113	0.0499753	225
Daqing	Central	2014	1.37708	0.645063	5.0239	0.0438815	11.8949	5.60286	0.0610692	226
Daqing	Central	2015	1.01174	0.652381	5.3519	0.0659091	11.6093	5.60175	0.134346	234
Daqing	Central	2016	0.95444	0.66273	5.1818	0.10097	11.4584	5.60212	0.143059	221
Daqing	Central	2017	0.980235	0.663146	5.0239	0.10992	11.4894	5.61313	0.21066	170
Daqing	Central	2018	0.886495	0.676632	5.4889	0.107341	11.539	5.60947	0.348138	229
Daqing	Central	2019	0.879525	0.60703	5.4765	0.123018	11.4541	5.6058	0.388474	227
Datong	Central	2011	1.03059	0.636994	3.7842	0.200585	10.1402	5.76268	0.0330171	109
Datong	Central	2012	1.0227	0.634106	4.6052	0.200299	10.2333	5.7655	0.0341559	116
Datong	Central	2013	1.0037	0.627898	4.0943	0.241937	10.2649	5.8189	0.0306221	300
Datong	Central	2014	0.995817	0.626266	4.3175	0.221406	10.2958	5.82393	0.0295382	88
Datong	Central	2015	0.990077	0.63558	4.5218	0.276069	10.3414	5.76048	0.0244582	91
Datong	Central	2016	0.982442	0.638103	4.8903	0.278699	10.3105	5.7589	0.0230363	88
Datong	Central	2017	1.0004	0.636725	4.625	0.29029	10.3942	5.76205	0.0219464	86
Datong	Central	2018	0.988918	0.662372	4.654	0.26258	10.5153	5.76205	0.0295292	87
Datong	Central	2019	0.999782	0.604413	5.2257	0.275483	10.5485	5.76205	0.0390547	90
Dandong	Eastern	2011	1.05349	0.629035	3.4012	0.177039	10.5144	5.48563	0.281846	124
Dandong	Eastern	2012	1.04112	0.625564	3.912	0.193956	10.6495	5.48397	0.285822	118
Dandong	Eastern	2013	0.995932	0.622144	3.5264	0.202581	10.7394	5.48106	0.286265	260
Dandong	Eastern	2014	0.987834	0.623421	3.9703	0.201349	10.6523	5.47897	0.275626	124
Dandong	Eastern	2015	0.984027	0.629101	4.0604	0.216488	10.6177	5.47563	0.260772	120
Dandong	Eastern	2016	0.935515	0.635256	4.3567	0.248931	10.3489	5.47227	0.351655	116
Dandong	Eastern	2017	0.974142	0.637346	4.2195	0.254874	10.3988	5.46806	0.292351	112
Dandong	Eastern	2018	0.97342	0.646757	4.4659	0.26458	10.4398	5.45959	0.18227	110
Dandong	Eastern	2019	0.927256	0.603761	4.6728	0.290815	10.3815	5.45532	0.200804	125
Deyang	Western	2011	1.09308	0.629095	3.6636	0.134717	10.3597	5.96563	0.165111	123
Deyang	Western	2012	1.0836	0.628331	4.382	0.130179	10.4897	5.96871	0.15204	140
Deyang	Western	2013	1.05405	0.618612	4.6728	0.135875	10.4804	5.97075	0.150527	267
Deyang	Western	2014	1.06807	0.621851	4.6913	0.130037	10.6711	5.97203	0.157393	171
Deyang	Western	2015	1.07186	0.63414	5.3891	0.136739	10.7299	5.96922	0.118373	187
Deyang	Western	2016	1.08319	0.644012	6.1003	0.129609	10.8165	5.96871	0.0668311	227
Deyang	Western	2017	1.09263	0.643745	6.021	0.122503	10.9261	5.96615	0.0529134	282
Deyang	Western	2018	1.01701	0.649691	5.9915	0.12284	11.044	5.95842	0.0572708	292
Deyang	Western	2019	1.03281	0.605326	5.9054	0.123372	11.0935	5.95584	0.0604238	312
Dezhou	Eastern	2011	1.05671	0.626837	4.6151	0.0903951	10.4604	6.35106	0.0888007	69
Dezhou	Eastern	2012	1.06381	0.624456	4.9558	0.108541	10.5894	6.3575	0.0769166	68
Dezhou	Eastern	2013	1.03868	0.620111	4.6444	0.108652	10.6572	6.35992	0.0890887	146
Dezhou	Eastern	2014	1.08781	0.618187	5.2983	0.106031	10.7286	6.36475	0.0829868	74
Dezhou	Eastern	2015	1.01865	0.623931	5.323	0.122802	10.7802	6.37195	0.0711786	87
Dezhou	Eastern	2016	1.07165	0.628651	5.7398	0.112827	10.8368	6.38012	0.0717671	99
Dezhou	Eastern	2017	1.08062	0.627436	5.8406	0.114755	10.9008	6.38688	0.0775453	107
Dezhou	Eastern	2018	1.10291	0.639492	6.0591	0.122518	10.9725	6.39192	0.0866181	106
Dezhou	Eastern	2019	1.00545	0.60279	6.3456	0.144725	10.8647	6.39359	0.114065	117
Dingxi	Western	2011	1	0.6	2.5649	0.629634	8.84159	5.70811	0.00861325	27
Dingxi	Western	2012	1	0.616157	2.4849	0.665876	9.00663	5.61203	0.00583843	24
Dingxi	Western	2013	1	0.614911	2.0794	0.701443	9.03682	5.69776	0.00849207	368
Dingxi	Western	2014	1	0.609415	2.7081	0.621249	9.25627	5.70645	0.00944258	17
Dingxi	Western	2015	1	0.617849	2.1972	0.648879	9.30447	5.70744	0.00934678	16
Dingxi	Western	2016	1	0.628045	1.9459	0.605604	9.38362	5.71043	0.00597082	22
Dingxi	Western	2017	0.60259	0.623009	2.8904	0.667495	9.36675	5.71373	0.00589186	20
Dingxi	Western	2018	1	0.634719	3.1355	0.704373	9.44589	5.71703	0.00425082	26
Dingxi	Western	2019	0.579656	0.601892	3.4657	0.625394	9.59873	5.71703	0.00606514	20
Dongguan	Eastern	2011	1.30932	1	6.6093	0.0743163	10.959	5.21112	1.8445	244
Dongguan	Eastern	2012	1.11949	1	6.8783	0.0769603	10.982	5.22521	1.82085	280
Dongguan	Eastern	2013	0.84715	1	6.8721	0.080994	12.5793	5.23644	1.72746	408
Dongguan	Eastern	2014	0.859558	0.959536	7.004	0.0778196	11.1649	5.24808	1.69711	365
Dongguan	Eastern	2015	0.890536	1	7.3765	0.092627	11.2334	5.26373	1.64001	588
Dongguan	Eastern	2016	0.912851	1	7.8184	0.0877735	11.3228	5.28827	1.55183	560
Dongguan	Eastern	2017	0.923552	1	8.1865	0.0880557	11.4222	5.32788	1.61403	561
Dongguan	Eastern	2018	0.980437	1	8.304	0.092456	11.5023	5.39816	1.62089	523
Dongguan	Eastern	2019	1.30932	0.656978	8.1542	0.091016	11.6308	5.4848	1.45556	496
Dongying	Eastern	2011	1.14017	0.684734	4.7274	0.0671806	11.7815	5.22252	0.246591	275
Dongying	Eastern	2012	1.05046	0.675638	4.8752	0.0694505	11.8872	5.22413	0.258778	143
Dongying	Eastern	2013	1.0952	0.659082	5.1417	0.0714563	12.0657	5.22682	0.250632	386
Dongying	Eastern	2014	1.06585	0.647359	5.4596	0.0703561	12.0075	5.23644	0.237354	144
Dongying	Eastern	2015	1.11034	0.650976	5.961	0.0746637	12.0072	5.2465	0.231799	157
Dongying	Eastern	2016	1.12511	0.66179	5.8944	0.077062	12.0078	5.2575	0.287789	169
Dongying	Eastern	2017	1.1383	0.660505	5.9189	0.0727923	12.0893	5.26786	0.352984	168
Dongying	Eastern	2018	1.20679	0.675937	5.9839	0.0737622	12.1649	5.27811	0.39186	158
Dongying	Eastern	2019	1.01151	0.607908	6.2748	0.105005	11.8058	5.2832	0.566887	170
Ordos	Western	2011	1.40529	0.679215	2.7081	0.138766	12.0016	5.0324	0.00848052	24
Ordos	Western	2012	1.40529	0.675183	3.2581	0.132152	12.1155	5.04407	0.00729519	25
Ordos	Western	2013	1.40529	0.668459	3.0445	0.13112	12.4564	5.03174	0.0177642	216
Ordos	Western	2014	1.40529	0.651014	3.8918	0.133585	12.2068	5.04407	0.0110565	37
Ordos	Western	2015	1.40529	0.631661	4.2195	0.136861	12.2413	5.05369	0.0104303	37
Ordos	Western	2016	1.40529	0.658256	5.1985	0.127127	12.2807	5.0626	0.0190451	50
Ordos	Western	2017	1.03011	0.668609	5.3706	0.115723	12.1985	5.07517	0.0129481	57
Ordos	Western	2018	1.40529	0.675057	5.5835	0.155845	12.1089	5.0876	0.0228813	69
Ordos	Western	2019	1.02462	0.609851	5.9296	0.173835	12.0614	5.09375	0.0158669	79
Ezhou	Central	2011	1.00958	0.627236	2.3026	0.115491	10.7527	4.65396	0.0448965	105
Ezhou	Central	2012	1.00261	0.6222	3.1781	0.111856	10.8817	4.65681	0.047788	115
Ezhou	Central	2013	1.00578	0.622368	2.3026	0.112285	10.9571	4.65871	0.048332	226
Ezhou	Central	2014	0.98878	0.622547	2.6391	0.110123	11.0798	4.66155	0.0464276	134
Ezhou	Central	2015	0.973897	0.631496	3.6636	0.116259	11.1407	4.6625	0.0464901	138
Ezhou	Central	2016	0.972089	0.636434	4.5643	0.125575	11.225	4.66344	0.0404549	157
Ezhou	Central	2017	0.960932	0.637146	4.3175	0.128459	11.3404	4.67283	0.0415212	145
Ezhou	Central	2018	0.966045	0.642177	4.4886	0.121904	11.4438	4.68213	0.0429722	135
Ezhou	Central	2019	0.968491	0.60304	4.8283	0.109919	11.5776	4.67283	0.0059621	141
Fangchenggang	Western	2011	1.01533	0.628947	1.6094	0.146875	10.7667	4.51415	0.640907	67
Fangchenggang	Western	2012	0.959085	0.626687	3.1781	0.168316	10.8258	4.51634	0.696423	19
Fangchenggang	Western	2013	1.00872	0.624076	2.9444	0.168484	10.9414	4.52504	0.507351	148
Fangchenggang	Western	2014	1.00595	0.624785	3.7612	0.169512	11.085	4.53903	0.570361	36
Fangchenggang	Western	2015	0.991173	0.633319	4.0254	0.212201	11.1269	4.55282	0.851155	37
Fangchenggang	Western	2016	1.0354	0.638293	4.7005	0.188747	11.2008	4.56435	5.25993	37
Fangchenggang	Western	2017	1.04465	0.643145	4.2627	0.162438	11.2816	4.57471	1.03472	56
Fangchenggang	Western	2018	1.0224	0.658736	2.3979	0.182745	11.2064	4.59512	1.03541	49
Fangchenggang	Western	2019	1.0478	0.605808	3.7842	0.199051	11.2004	4.60517	1.14829	49
Foshan	Eastern	2011	1.35813	0.738097	6.0521	0.059068	11.4208	5.92104	0.597647	119
Foshan	Eastern	2012	1.09614	0.748313	6.2615	0.0656213	11.4215	5.93012	0.582842	121
Foshan	Eastern	2013	1.01304	0.736307	6.4723	0.0696695	12.12	5.93912	0.565112	552
Foshan	Eastern	2014	1.00409	0.744203	6.8669	0.0705509	11.529	5.9496	0.567951	121
Foshan	Eastern	2015	0.970819	0.751621	7.2984	0.0999424	11.5927	5.9592	0.50429	127
Foshan	Eastern	2016	0.997894	0.749526	7.7284	0.0806318	11.6604	5.97889	0.442594	125
Foshan	Eastern	2017	1.02392	0.736022	8.192	0.0824549	11.7306	6.01616	0.461835	290
Foshan	Eastern	2018	1.11946	0.749796	8.3793	0.0811749	11.7574	6.05912	0.462901	283
Foshan	Eastern	2019	1.35813	0.620265	8.091	0.0875567	11.8045	6.10702	0.449038	279
Fuzhou	Eastern	2011	1.04614	0.653015	6.0088	0.0972334	10.8619	6.47343	0.598887	451
Fuzhou	Eastern	2012	1.02247	0.650072	6.18	0.0973699	10.9734	6.4805	0.464671	466
Fuzhou	Eastern	2013	1.07424	0.646122	6.271	0.114106	11.1764	6.48525	0.417941	414
Fuzhou	Eastern	2014	1.08587	0.644473	6.3008	0.111199	11.1562	6.50758	0.414532	475
Fuzhou	Eastern	2015	1.05029	0.655249	6.9037	0.129214	11.2287	6.51708	0.989211	473
Fuzhou	Eastern	2016	1.07367	0.659842	7.3092	0.13391	11.3175	6.52649	0.343879	462
Fuzhou	Eastern	2017	1.04259	0.659037	7.5984	0.133603	11.4311	6.53669	0.331097	453
Fuzhou	Eastern	2018	1.07095	0.67372	7.7677	0.117701	11.5331	6.54822	0.31225	455
Fuzhou	Eastern	2019	1.08706	0.608053	7.7923	0.101124	11.7025	6.55962	0.27967	479
Fushun	Eastern	2011	1.04348	0.63305	3.7377	0.148495	10.8637	5.3959	0.0578101	198
Fushun	Eastern	2012	1.01284	0.627693	3.7377	0.161927	10.977	5.39226	0.0498399	202
Fushun	Eastern	2013	1.02909	0.626228	3.9318	0.170777	11.0266	5.38724	0.049642	217
Fushun	Eastern	2014	1.00413	0.623866	4.2047	0.175079	11.0216	5.38312	0.0441748	204
Fushun	Eastern	2015	0.981455	0.634174	4.7958	0.137898	10.9784	5.37805	0.0455395	213
Fushun	Eastern	2016	0.968838	0.638301	5.1059	0.202503	10.6392	5.37064	0.0598793	205
Fushun	Eastern	2017	0.988143	0.637915	4.7707	0.191939	10.735	5.36129	0.0416852	192
Fushun	Eastern	2018	1.01851	0.647333	4.8978	0.19986	10.8386	5.34711	0.0424951	198
Fushun	Eastern	2019	0.989237	0.604092	5.1475	0.245738	10.6306	5.33754	0.0447553	205
Fuzhou	Central	2011	1.05438	0.613115	2.1972	0.240625	9.84729	6.01127	0.083413	116
Fuzhou	Central	2012	1.00194	0.609629	3.434	0.24509	9.94856	5.97711	0.0807132	59
Fuzhou	Central	2013	1.00374	0.606926	3.2958	0.242038	10.0166	5.9804	0.083027	186
Fuzhou	Central	2014	1.01835	0.606025	3.6376	0.246717	10.1704	5.98394	0.0920949	67
Fuzhou	Central	2015	0.995086	0.616959	4.7536	0.266298	10.2305	5.98771	0.0937861	75
Fuzhou	Central	2016	1.0014	0.62084	4.625	0.257935	10.3175	5.99146	0.100468	72
Fuzhou	Central	2017	0.953223	0.619267	5.5797	0.273984	10.381	5.99645	0.103047	68
Fuzhou	Central	2018	0.952165	0.630729	5.553	0.291991	10.4407	6.06611	0.102233	75
Fuzhou	Central	2019	0.948613	0.600999	5.6021	0.314277	10.526	6.06843	0.100862	41
Fuxin	Eastern	2011	0.958926	0.627997	2.7726	0.267271	10.1841	5.25854	0.0268769	236
Fuxin	Eastern	2012	1.50369	0.627209	2.8904	0.259658	10.3433	5.25645	0.032016	224
Fuxin	Eastern	2013	0.924643	0.624697	3.4012	0.279679	10.3799	5.25384	0.033583	279
Fuxin	Eastern	2014	0.925888	0.622001	3.5264	0.289152	10.4306	5.2528	0.0366665	236
Fuxin	Eastern	2015	0.919945	0.624703	3.8067	0.247353	10.2918	5.24808	0.0395965	220
Fuxin	Eastern	2016	0.882888	0.631299	4.1589	0.338326	10.0413	5.24175	0.037508	202
Fuxin	Eastern	2017	0.887585	0.632361	4.1109	0.356234	10.0478	5.23644	0.0468354	196
Fuxin	Eastern	2018	0.920814	0.641034	4.382	0.356559	10.1401	5.22575	0.0520058	195
Fuxin	Eastern	2019	1.50369	0.603541	5.0626	0.365109	10.238	5.21494	0.0418213	224
Fuyang	Central	2011	1.00199	0.609292	4.3041	0.253829	9.32385	6.92638	0.0489624	28
Fuyang	Central	2012	1.52163	0.604476	4.8442	0.282897	9.44272	6.94003	0.0719592	35
Fuyang	Central	2013	0.971107	0.602185	4.8903	0.294265	9.2193	6.95321	0.0796322	250
Fuyang	Central	2014	1.00121	0.6	5.118	0.297187	9.6358	6.95873	0.0831815	33
Fuyang	Central	2015	0.986352	0.609298	5.3471	0.340523	9.68788	6.95368	0.0734902	35
Fuyang	Central	2016	0.957911	0.612994	5.8435	0.310876	9.77804	6.95845	0.0532166	35
Fuyang	Central	2017	0.959195	0.616551	6.2046	0.327927	9.88001	6.97167	0.0477049	35
Fuyang	Central	2018	0.93718	0.626136	6.4677	0.326605	9.97994	6.97541	0.051794	34
Fuyang	Central	2019	1.14042	0.600445	6.2653	0.242248	10.3999	6.97915	0.0401363	40
Ganzhou	Central	2011	1.02027	0.618972	3.6376	0.233411	9.67376	6.81652	0.141293	91
Ganzhou	Central	2012	1.58026	0.61307	4.0073	0.267927	9.79105	6.82709	0.137777	92
Ganzhou	Central	2013	0.991054	0.608149	3.9318	0.287104	9.79879	6.8326	0.122191	163
Ganzhou	Central	2014	0.986562	0.609396	4.8363	0.290886	9.98544	6.84737	0.129985	92
Ganzhou	Central	2015	0.987955	0.623199	5.204	0.311553	10.0497	6.86422	0.130662	95
Ganzhou	Central	2016	0.976405	0.623355	5.7071	0.306648	10.1566	6.76388	0.122981	141
Ganzhou	Central	2017	0.980083	0.626192	6.2823	0.30964	10.2783	6.75809	0.127572	98
Ganzhou	Central	2018	0.966238	0.64032	6.5236	0.305492	10.3868	6.88551	0.125218	99
Ganzhou	Central	2019	1.10351	0.602618	6.6438	0.289995	10.5958	6.88959	0.114963	107
Guyuan	Western	2011	1	0.615843	0	0.808297	9.28591	5.0363	0.000135217	38
Guyuan	Western	2012	1	0.609493	1.6094	0.858249	9.44296	5.04213	7.96772e-05	39
Guyuan	Western	2013	0.714085	0.611504	1.0986	0.816891	9.38261	5.03825	1.35462e-05	247
Guyuan	Western	2014	0.768243	0.614135	2.7726	0.822893	9.69696	5.03565	7.94425e-05	44
Guyuan	Western	2015	0.696199	0.61896	2.3026	0.84556	9.78673	5.02125	0.000797627	42
Guyuan	Western	2016	0.661769	0.622305	2.7726	0.915507	9.88939	5.01064	0.000559412	44
Guyuan	Western	2017	0.645482	0.621194	3.3322	0.836733	10.0016	5.01064	0.000547955	47
Guyuan	Western	2018	0.648613	0.634969	2.8332	0.793515	10.1082	5.01728	0.000329162	52
Guyuan	Western	2019	1	0.601927	3.434	0.730048	10.1615	5.00395	0.000662539	54
Guang'an	Western	2011	1.03405	0.612901	2.7081	0.190682	9.93169	6.14697	0.0436741	12
Guang'an	Western	2012	1.57012	0.607776	2.9957	0.197629	10.0609	6.14954	0.0632558	14
Guang'an	Western	2013	0.997779	0.602833	3.1355	0.194666	9.78521	6.15167	0.0736338	324
Guang'an	Western	2014	1.02715	0.604539	3.1355	0.203568	10.2573	6.15486	0.0740298	18
Guang'an	Western	2015	1.04042	0.613764	4.6347	0.223911	10.3432	6.15124	0.0661203	18
Guang'an	Western	2016	1.00319	0.618237	4.3175	0.225877	10.4082	6.14633	0.0313096	20
Guang'an	Western	2017	0.956232	0.616569	4.6728	0.225742	10.4922	6.14204	0.0170595	22
Guang'an	Western	2018	0.952029	0.630939	4.1109	0.231181	10.5589	6.13773	0.0223211	29
Guang'an	Western	2019	0.926822	0.601335	4.3567	0.243872	10.559	6.1334	2.72e-06	35
Guangyuan	Western	2011	1.02631	0.624245	3.091	0.34053	9.69431	5.74011	0.0475491	13
Guangyuan	Western	2012	1.43437	0.618734	2.7726	0.336364	9.83237	5.7414	0.0455863	19
Guangyuan	Western	2013	1.05101	0.614347	2.9444	0.341727	9.7252	5.73979	0.041825	333
Guangyuan	Western	2014	1.06602	0.613431	3.2958	0.339785	10.0041	5.73722	0.0457226	47
Guangyuan	Western	2015	1.06801	0.622842	3.8067	0.346235	10.0546	5.72913	0.00715157	43
Guangyuan	Western	2016	1.05119	0.628298	3.6376	0.34924	10.1295	5.72031	0.00227605	43
Guangyuan	Western	2017	1.1136	0.628801	4.2627	0.342433	10.2275	5.71703	0.00232685	46
Guangyuan	Western	2018	1.03668	0.636726	4.1897	0.345469	10.3124	5.71043	0.00629769	50
Guangyuan	Western	2019	1.11225	0.602684	4.0943	0.275039	10.4706	5.70378	0.00671752	56
Guangzhou	Eastern	2011	1.07203	0.738664	7.0484	0.0950824	11.4885	6.69753	0.603916	1100
Guangzhou	Eastern	2012	1.55013	0.753904	7.4271	0.0991532	11.5703	6.70735	0.545801	1142
Guangzhou	Eastern	2013	1.06371	0.751597	7.6353	0.0898912	12.1299	6.71817	0.477714	213
Guangzhou	Eastern	2014	1.10649	0.743941	7.9233	0.085966	11.7635	6.7303	0.480072	1210
Guangzhou	Eastern	2015	1.14129	0.764731	8.2764	0.0954518	11.8218	6.74323	0.454263	1221
Guangzhou	Eastern	2016	1.06375	0.763744	8.6489	0.0994374	11.8631	6.75926	0.406328	1215
Guangzhou	Eastern	2017	1.18489	0.770019	9.0466	0.10166	11.9229	6.78446	0.449985	1189
Guangzhou	Eastern	2018	1.11164	0.814972	9.2908	0.109635	11.9543	6.81674	0.429216	1171
Guangzhou	Eastern	2019	1.55013	0.628719	9.4052	0.121263	11.9603	6.84694	0.423253	1209
Guigang	Western	2011	1.01758	0.608029	1.9459	0.168141	9.63201	6.26492	0.0278781	5
Guigang	Western	2012	1.09641	0.603597	3.1781	0.185875	9.69775	6.27061	0.021511	3
Guigang	Western	2013	0.973223	0.601319	2.9444	0.189301	9.53184	6.2804	0.0184725	281
Guigang	Western	2014	0.96556	0.6028	3.6889	0.182693	9.8524	6.29286	0.0233396	38
Guigang	Western	2015	0.992411	0.610013	3.8067	0.215417	9.91542	6.3028	0.0229011	38
Guigang	Western	2016	0.946259	0.612963	4.2627	0.22169	10.0092	6.31355	0.120367	45
Guigang	Western	2017	0.995011	0.625454	4.3041	0.216161	10.1209	6.31897	0.0220932	47
Guigang	Western	2018	0.984962	0.627681	4.4773	0.2255	10.19	6.32615	0.0235935	41
Guigang	Western	2019	1.11828	0.600438	4.3567	0.232982	10.2559	6.33328	0.0309322	41
Guiyang	Western	2011	1.01302	0.660237	5.2257	0.200554	10.3645	5.92586	0.176025	695
Guiyang	Western	2012	1.04992	0.664744	5.8348	0.20545	10.557	5.92773	0.187621	1044
Guiyang	Western	2013	1.00641	0.669593	5.948	0.188739	10.9155	5.93171	0.197935	220
Guiyang	Western	2014	1.01695	0.671836	6.4135	0.179648	10.9154	5.9428	0.192886	938
Guiyang	Western	2015	1.02648	0.691557	6.2916	0.174158	11.0509	5.95946	0.196455	941
Guiyang	Western	2016	1.00473	0.677316	6.5013	0.166343	11.1239	5.98394	0.0826115	1008
Guiyang	Western	2017	1.02512	0.685229	6.9847	0.164637	11.2185	6.00389	0.0571149	858
Guiyang	Western	2018	0.998728	0.69626	7.271	0.164335	11.2702	6.02345	0.0605833	907
Guiyang	Western	2019	1.05089	0.612163	7.3531	0.177926	11.3144	6.04737	0.0709634	961
Guilin	Western	2011	1.01895	0.62797	4.2341	0.174148	10.0769	6.2546	0.0462412	278
Guilin	Western	2012	1.56012	0.617021	5.0039	0.175979	10.3369	6.25748	0.0414402	297
Guilin	Western	2013	0.990552	0.614985	5.3471	0.172845	10.366	6.25748	0.0345193	245
Guilin	Western	2014	1.01308	0.615638	5.6419	0.170766	10.5264	6.26168	0.0317116	355
Guilin	Western	2015	1.01523	0.631075	6.0776	0.184049	10.5797	6.26853	0.0291919	430
Guilin	Western	2016	0.970954	0.630917	6.2785	0.194192	10.6266	6.27476	0.176424	430
Guilin	Western	2017	0.938179	0.634053	6.6294	0.21224	10.6123	6.2804	0.0341087	336
Guilin	Western	2018	0.919706	0.648535	6.0474	0.22752	10.5842	6.28413	0.0363123	403
Guilin	Western	2019	0.921779	0.603807	5.8693	0.235373	10.6285	6.28972	0.0335124	400
Harbin	Central	2011	0.894985	0.636584	6.2971	0.131332	10.6628	6.90033	0.0747368	485
Harbin	Central	2012	0.84427	0.63365	6.6093	0.141438	10.7323	6.90113	0.0642132	485
Harbin	Central	2013	0.884826	0.633477	6.8967	0.141474	10.8282	6.90214	0.0595721	206
Harbin	Central	2014	0.912387	0.637339	7.1405	0.13859	10.8944	6.89902	0.0634587	513
Harbin	Central	2015	0.882613	0.653201	7.3291	0.143421	10.9858	6.88172	0.051233	690
Harbin	Central	2016	0.897568	0.657602	7.3317	0.143617	11.0579	6.86901	0.0426143	661
Harbin	Central	2017	0.881106	0.655322	7.2492	0.153179	10.9542	6.86589	0.0361953	533
Harbin	Central	2018	0.865428	0.661759	7.3112	0.152713	11.0988	6.85961	0.0332838	530
Harbin	Central	2019	0.843338	0.60679	7.4679	0.209781	10.9183	6.85751	0.0479102	612
Haikou	Eastern	2011	0.87578	0.685442	4.4067	0.13939	10.482	5.08389	0.356423	792
Haikou	Eastern	2012	0.834922	0.690181	4.6821	0.139046	10.5619	5.0876	0.324961	715
Haikou	Eastern	2013	0.851735	0.686721	4.5747	0.145913	10.9241	5.09006	0.32848	274
Haikou	Eastern	2014	0.846296	0.690688	4.7791	0.138243	10.8186	5.10169	0.191378	1093
Haikou	Eastern	2015	0.830814	0.682545	5.2149	0.147107	10.8692	5.10595	0.232861	914
Haikou	Eastern	2016	0.829753	0.697545	5.3936	0.159263	10.9387	5.11199	0.205182	793
Haikou	Eastern	2017	0.831244	0.708428	5.8749	0.142616	11.0282	5.1299	0.151033	745
Haikou	Eastern	2018	0.837228	0.706312	6.0521	0.157726	11.098	5.15906	0.225865	851
Haikou	Eastern	2019	0.827022	0.614463	6.5132	0.15901	11.1874	5.19296	0.198192	759
Handan	Eastern	2011	0.894184	0.619464	4.2627	0.11783	10.3179	6.87905	0.100711	63
Handan	Eastern	2012	0.869646	0.615842	4.8675	0.125511	10.3936	6.89416	0.0776999	62
Handan	Eastern	2013	0.873765	0.61219	4.7958	0.119919	10.3353	6.90123	0.0729861	221
Handan	Eastern	2014	0.889107	0.613012	5.0304	0.131387	10.4025	6.92824	0.0713155	57
Handan	Eastern	2015	0.86354	0.620893	5.6904	0.16393	10.4178	6.94659	0.0587989	56
Handan	Eastern	2016	0.863634	0.628945	5.6937	0.159313	10.4706	6.95845	0.0497739	54
Handan	Eastern	2017	0.869444	0.629512	5.7838	0.161859	10.4792	6.9594	0.0436932	57
Handan	Eastern	2018	0.850602	0.641364	6.1048	0.181209	10.4993	6.96035	0.00632327	62
Handan	Eastern	2019	0.900704	0.603099	6.2577	0.200002	10.5063	6.96508	0.0538221	68
Hanzhong	Western	2011	0.873992	0.623091	3.2189	0.242617	9.84966	5.94516	0.00458373	55
Hanzhong	Western	2012	0.859008	0.61862	3.0445	0.259533	10.0026	5.94882	0.00453928	86
Hanzhong	Western	2013	0.968809	0.614428	4.4427	0.243117	10.0364	5.95376	0.00514007	264
Hanzhong	Western	2014	1.1259	0.615338	3.8712	0.236114	10.2719	5.95376	0.00643055	110
Hanzhong	Western	2015	0.980529	0.62373	4.3694	0.2429	10.3418	5.95246	0.00520355	113
Hanzhong	Western	2016	0.893424	0.635954	4.7005	0.242261	10.4222	5.95324	0.00607406	109
Hanzhong	Western	2017	0.846136	0.633796	4.852	0.233778	10.5628	5.94803	0.00685248	121
Hanzhong	Western	2018	0.8911	0.645143	4.9767	0.232367	10.6632	5.94803	0.00740244	105
Hanzhong	Western	2019	0.92198	0.603532	4.9345	0.247995	10.7152	5.9428	0.00653456	109
Hangzhou	Eastern	2011	0.856102	0.675457	7.4911	0.106497	11.2957	6.54016	0.588649	642
Hangzhou	Eastern	2012	0.853036	0.682421	7.8055	0.100779	11.396	6.54836	0.499085	656
Hangzhou	Eastern	2013	0.854067	0.682205	7.782	0.102563	11.6786	6.55621	0.483202	327
Hangzhou	Eastern	2014	0.87753	0.677006	8	0.104406	11.5503	6.56695	0.453686	663
Hangzhou	Eastern	2015	0.853376	0.703917	8.32	0.119946	11.6283	6.57883	0.412455	657
Hangzhou	Eastern	2016	0.86428	0.719635	8.5265	0.124124	11.7303	6.59304	0.399116	581
Hangzhou	Eastern	2017	0.862202	0.71458	8.7211	0.122262	11.8139	6.61338	0.402308	565
Hangzhou	Eastern	2018	0.868544	0.721566	8.9191	0.127105	11.8507	6.63857	0.388276	558
Hangzhou	Eastern	2019	0.896285	0.615982	9.2157	0.127031	11.9347	6.66568	0.337745	562
Hefei	Central	2011	0.852896	0.632485	6.3665	0.130586	10.7906	6.55905	0.218613	580
Hefei	Central	2012	0.848423	0.628211	6.7534	0.13738	10.9185	6.56287	0.267426	587
Hefei	Central	2013	0.877579	0.62837	6.8533	0.135002	11.0918	6.56667	0.241177	411
Hefei	Central	2014	0.906493	0.631174	7.2793	0.134887	11.1227	6.56836	0.245923	698
Hefei	Central	2015	0.894352	0.645814	7.6227	0.136507	11.1996	6.5727	0.223676	734
Hefei	Central	2016	0.908632	0.650338	8.289	0.137042	11.2915	6.58479	0.197792	684
Hefei	Central	2017	0.886011	0.653033	8.574	0.137846	11.3903	6.60123	0.240736	677
Hefei	Central	2018	0.872447	0.66874	8.6253	0.128457	11.4873	6.62007	0.259572	656
Hefei	Central	2019	0.872484	0.607478	8.5762	0.119318	11.6581	6.63857	0.236072	696
Hechi	Western	2011	0.886187	0.611733	1.6094	0.278239	9.62516	6.04002	0.0991778	28
Hechi	Western	2012	0.838362	0.607163	3.2581	0.35573	9.57997	6.00808	0.0671914	30
Hechi	Western	2013	0.867214	0.604293	3.5835	0.36574	9.45478	6.01469	0.0564321	159
Hechi	Western	2014	1.03006	0.605092	3.7377	0.376107	9.76847	6.03261	0.0489539	36
Hechi	Western	2015	1.00492	0.614058	3.8712	0.420962	9.78925	6.04548	0.0389285	39
Hechi	Western	2016	1.00509	0.617116	4.9345	0.440912	9.84384	6.05678	0.169263	43
Hechi	Western	2017	0.863694	0.618666	4.654	0.447922	9.94851	6.06146	0.0264887	49
Hechi	Western	2018	0.891774	0.635106	4.0943	0.446839	10.0124	6.06611	0.0354961	52
Hechi	Western	2019	0.867053	0.601821	4.0431	0.444519	10.1147	6.07074	0.0344098	58
Heyuan	Eastern	2011	0.958965	0.617885	2.6391	0.189958	9.87843	5.8933	0.311452	32
Heyuan	Eastern	2012	0.945853	0.606065	2.9957	0.218563	9.92993	5.8886	0.30016	35
Heyuan	Eastern	2013	0.953677	0.60416	3.4012	0.249469	9.84406	5.88053	0.294333	203
Heyuan	Eastern	2014	1.00347	0.60896	3.7136	0.273887	10.1349	5.89468	0.315927	35
Heyuan	Eastern	2015	0.967604	0.619609	4.1109	0.331307	10.1812	5.90209	0.305649	31
Heyuan	Eastern	2016	0.954145	0.622686	4.92	0.327082	10.2821	5.9135	0.26908	32
Heyuan	Eastern	2017	0.91361	0.617773	4.7185	0.298895	10.3307	5.73334	0.27414	32
Heyuan	Eastern	2018	0.918668	0.631275	5.7991	0.332939	10.3899	5.73334	0.269035	33
Heyuan	Eastern	2019	0.920997	0.695882	5.3423	0.345488	10.4586	5.73657	0.280556	36
Heze	Eastern	2011	0.935156	0.622441	4.1897	0.148764	9.83874	6.86974	0.113699	33
Heze	Eastern	2012	0.926427	0.61682	4.5539	0.157488	9.97399	6.86901	0.11233	33
Heze	Eastern	2013	0.938885	0.614317	4.654	0.156213	9.97213	6.86422	0.0896695	242
Heze	Eastern	2014	1.03923	0.612582	4.4998	0.15457	10.1829	6.88141	0.0973567	37
Heze	Eastern	2015	0.966622	0.618696	5.3706	0.166783	10.2524	6.90455	0.111402	49
Heze	Eastern	2016	0.967035	0.621549	5.9584	0.167329	10.3057	6.91672	0.136695	50
Heze	Eastern	2017	0.95357	0.62106	5.6454	0.180571	10.3908	6.92166	0.139557	48
Heze	Eastern	2018	0.956859	0.632789	5.4931	0.179241	10.4683	6.92952	0.166461	47
Heze	Eastern	2019	0.951561	0.601716	6.0331	0.181525	10.5679	6.93342	0.141935	50
Hezhou	Western	2011	0.944849	0.611759	1.9459	0.221522	9.80714	5.4476	0.0280878	45
Hezhou	Western	2012	0.916634	0.607768	2.7081	0.2478	9.89868	5.41832	0.0249628	43
Hezhou	Western	2013	0.932386	0.604287	2.8904	0.25306	9.80439	5.29531	0.0291638	129
Hezhou	Western	2014	0.971275	0.608066	3.091	0.263885	10.0144	5.30181	0.0237076	42
Hezhou	Western	2015	0.900897	0.6142	3.6889	0.330582	10.051	5.47605	0.0135482	49
Hezhou	Western	2016	0.967969	0.617059	4.0775	0.310988	10.1464	5.4848	0.0615378	57
Hezhou	Western	2017	0.888732	0.61842	4.4067	0.327948	10.1962	5.49306	0.0088159	65
Hezhou	Western	2018	0.911709	0.633954	4.3307	0.319842	10.2815	5.50126	0.0164235	68
Hezhou	Western	2019	0.912758	0.601704	3.7377	0.314013	10.4245	5.50939	0.0205097	70
Hebi	Central	2011	0.972077	0.621332	3.4012	0.148339	10.3661	5.09436	0.0201526	61
Hebi	Central	2012	0.960893	0.619208	3.434	0.152984	10.4474	5.09742	0.0216566	64
Hebi	Central	2013	0.952267	0.613946	3.4965	0.139716	10.5315	5.10291	0.0263108	358
Hebi	Central	2014	0.939542	0.617986	3.4965	0.137875	10.6584	5.11439	0.029014	68
Hebi	Central	2015	0.923232	0.627991	3.4965	0.160246	10.7095	5.12277	0.0294155	72
Hebi	Central	2016	0.919595	0.631222	3.5264	0.150041	10.7777	5.1299	0.0199546	81
Hebi	Central	2017	0.920018	0.631901	4.0431	0.147895	10.8429	5.1358	0.0188265	94
Hebi	Central	2018	0.947998	0.643988	4.6052	0.1515	10.8792	5.1358	0.0279862	101
Hebi	Central	2019	0.970198	0.60355	4.5109	0.146101	11.0132	5.14166	0.0305185	119
Hegang	Central	2011	0.917323	0.634152	1.3863	0.197428	10.2672	4.69135	0.0230492	52
Hegang	Central	2012	0.893658	0.629398	2.3026	0.222612	10.4033	4.68859	0.0228406	61
Hegang	Central	2013	0.825568	0.628135	2.3979	0.23375	10.2966	4.68028	0.0157945	170
Hegang	Central	2014	0.784408	0.628251	2.0794	0.287735	10.0922	4.67656	0.0329656	18
Hegang	Central	2015	0.784437	0.636629	2.4849	0.338271	10.1259	4.66627	0.0518907	21
Hegang	Central	2016	0.773787	0.64292	2.4849	0.402604	10.1363	4.65396	0.0196465	21
Hegang	Central	2017	0.789796	0.645046	1.9459	0.393053	10.2277	4.62497	0.036678	25
Hegang	Central	2018	0.802976	0.656949	2.3979	0.399397	10.2713	4.60517	0.0261761	24
Hegang	Central	2019	0.82324	0.607377	2.9444	0.425459	10.4336	4.59512	0.00812143	30
Heihe	Central	2011	0.716044	0.62044	1.3863	0.299438	9.80383	5.15848	0.671002	55
Heihe	Central	2012	0.650663	0.61738	2.0794	0.297266	9.84649	5.14458	0.65637	57
Heihe	Central	2013	0.636259	0.612853	2.3979	0.340026	10.0281	5.14458	0.666841	237
Heihe	Central	2014	0.598933	0.61304	2.6391	0.335426	10.1158	5.14049	0.25985	66
Heihe	Central	2015	0.562585	0.627835	1.7918	0.365237	10.1877	5.12396	0.110387	57
Heihe	Central	2016	0.59734	0.637114	2.0794	0.36188	10.236	5.11199	0.0860568	61
Heihe	Central	2017	0.603357	0.634414	2.3979	0.431904	10.3168	5.0876	0.0796056	63
Heihe	Central	2018	0.607663	0.641625	2.9957	0.423828	10.3607	5.0689	0.0880457	64
Heihe	Central	2019	0.632738	0.604678	3.3673	0.385535	10.5045	5.0626	0.0667537	68
Hengshui	Eastern	2011	0.974165	0.625185	4.0943	0.147909	9.96806	6.08882	0.368036	40
Hengshui	Eastern	2012	0.958368	0.618939	4.2047	0.159056	10.0476	6.09131	0.202385	37
Hengshui	Eastern	2013	0.951599	0.615049	3.9318	0.173387	10.0812	6.09807	0.219225	576
Hengshui	Eastern	2014	0.945499	0.614935	4.3567	0.211093	10.1667	6.10991	0.195636	56
Hengshui	Eastern	2015	0.93747	0.625863	4.9836	0.220433	10.2235	6.11457	0.136283	60
Hengshui	Eastern	2016	0.961178	0.636086	5.2257	0.213197	10.3721	6.1181	0.01873	34
Hengshui	Eastern	2017	1.0935	0.637485	5.4293	0.195832	10.4393	6.1181	0.129849	50
Hengshui	Eastern	2018	1.02609	0.647569	5.4116	0.230455	10.4602	6.1203	0.138118	42
Hengshui	Eastern	2019	0.981283	0.604162	5.4931	0.261978	10.4223	6.12468	0.155423	48
Hengyang	Central	2011	1.01798	0.614113	3.6889	0.149876	10.0954	6.67721	0.046825	148
Hengyang	Central	2012	1.00883	0.609069	4.0604	0.155435	10.2131	6.68261	0.0650204	157
Hengyang	Central	2013	0.984093	0.606569	4.7449	0.167916	10.2256	6.6667	0.0517957	150
Hengyang	Central	2014	0.998816	0.606407	4.7707	0.172325	10.4023	6.67039	0.0754402	133
Hengyang	Central	2015	0.973678	0.614386	5.2149	0.189069	10.4784	6.67229	0.0749971	136
Hengyang	Central	2016	0.972018	0.619937	5.3519	0.18907	10.5718	6.68835	0.0622139	149
Hengyang	Central	2017	0.965216	0.619117	5.273	0.18156	10.6046	6.6896	0.103734	199
Hengyang	Central	2018	0.957379	0.633384	5.5373	0.174484	10.6493	6.68461	0.091422	208
Hengyang	Central	2019	0.981346	0.601393	5.9322	0.177889	10.7446	6.68336	0.109354	162
Hohhot	Western	2011	0.98139	0.658814	4.3175	0.117426	11.2288	5.44198	0.050468	957
Hohhot	Western	2012	1.01731	0.660355	4.4543	0.111215	11.3449	5.43416	0.0433819	986
Hohhot	Western	2013	0.967231	0.658329	4.8903	0.10878	11.6599	5.44717	0.0365416	263
Hohhot	Western	2014	0.957912	0.65224	5.0562	0.10743	11.4717	5.46383	0.0465872	977
Hohhot	Western	2015	0.954637	0.656528	5.3471	0.116694	11.5277	5.47353	0.0414558	986
Hohhot	Western	2016	0.9661	0.662331	5.3181	0.132334	11.5448	5.48064	0.0272058	986
Hohhot	Western	2017	0.955144	0.682351	5.79	0.132641	11.4941	5.48894	0.0355487	985
Hohhot	Western	2018	0.943484	0.701783	6.3044	0.122865	11.4407	5.49717	0.0401825	977
Hohhot	Western	2019	0.961314	0.613182	6.4281	0.14974	11.3979	5.50939	0.0445002	977
Hulun Buir	Western	2011	0.973694	0.644783	2.4849	0.222582	10.7153	5.60175	0.123574	63
Hulun Buir	Western	2012	1.03708	0.639986	2.7726	0.22042	10.8714	5.59248	0.103552	50
Hulun Buir	Western	2013	0.943042	0.637715	1.0986	0.219507	10.9428	5.53457	0.102776	161
Hulun Buir	Western	2014	1.05353	0.635298	2.6391	0.228951	11.0046	5.55914	0.147568	59
Hulun Buir	Western	2015	0.952322	0.653364	2.6391	0.234241	11.053	5.57063	0.116151	83
Hulun Buir	Western	2016	1.00164	0.646395	3.1355	0.254637	11.0688	5.55683	0.0115186	74
Hulun Buir	Western	2017	0.919689	0.648592	3.7377	0.302777	10.9479	5.55683	0.143379	29
Hulun Buir	Western	2018	0.875471	0.658622	3.3322	0.358642	10.8103	5.54518	0.150555	30
Hulun Buir	Western	2019	0.860631	0.605595	4.6052	0.385416	10.7604	5.54518	0.140821	29
Huzhou	Eastern	2011	0.992467	0.651593	5.6021	0.0998214	10.8681	5.5626	0.368053	97
Huzhou	Eastern	2012	1.00176	0.645085	5.9243	0.100647	10.9569	5.56529	0.331351	100
Huzhou	Eastern	2013	0.982162	0.646589	6.0259	0.0928972	11.1393	5.56796	0.327558	327
Huzhou	Eastern	2014	0.997435	0.646377	6.4907	0.114809	11.1112	5.57253	0.313683	102
Huzhou	Eastern	2015	0.981559	0.67175	6.5103	0.131337	11.1689	5.57519	0.304956	122
Huzhou	Eastern	2016	1.01281	0.683416	6.789	0.126344	11.253	5.57595	0.297202	101
Huzhou	Eastern	2017	0.992984	0.679257	7.2612	0.131261	11.326	5.57973	0.310844	99
Huzhou	Eastern	2018	1.00627	0.69791	7.511	0.146206	11.4109	5.58725	0.325528	101
Huzhou	Eastern	2019	1.03631	0.611564	7.142	0.149541	11.5385	5.58725	0.301147	108
Huludao	Eastern	2011	0.955448	0.625053	3.2581	0.225816	10.1182	5.64013	0.127729	27
Huludao	Eastern	2012	0.967016	0.622341	3.4657	0.231875	10.2295	5.63729	0.118862	29
Huludao	Eastern	2013	0.919672	0.620312	3.6109	0.232952	10.2285	5.63479	0.1062	161
Huludao	Eastern	2014	0.892388	0.620395	3.3673	0.232	10.2407	5.63586	0.158013	31
Huludao	Eastern	2015	0.870994	0.623359	3.6109	0.230245	10.2462	5.63622	0.138351	31
Huludao	Eastern	2016	0.878223	0.626715	3.4657	0.288453	10.1404	5.63479	0.0754509	70
Huludao	Eastern	2017	0.896323	0.628582	4.1897	0.277026	10.2456	5.63121	0.140541	28
Huludao	Eastern	2018	0.924567	0.640572	4.4886	0.293008	10.3739	5.62402	0.100725	28
Huludao	Eastern	2019	0.933655	0.602772	4.7095	0.307781	10.3673	5.6204	0.206515	34
Huaihua	Central	2011	1.07976	0.61513	3.4012	0.210801	9.78785	6.23754	0.00414353	68
Huaihua	Central	2012	1.45534	0.610316	2.9444	0.22229	9.95313	6.24417	0.0044742	75
Huaihua	Central	2013	1.45534	0.609276	3.4657	0.230072	9.98516	6.25152	0.004621	213
Huaihua	Central	2014	1.05318	0.6105	3.5553	0.237804	10.101	6.25441	0.00549117	70
Huaihua	Central	2015	0.961085	0.619451	4.2047	0.262736	10.1682	6.24339	0.002172	73
Huaihua	Central	2016	1.13876	0.620815	4.2627	0.267521	10.2582	6.25575	0.00302619	56
Huaihua	Central	2017	0.959808	0.622445	4.6347	0.292618	10.2529	6.25767	0.00445403	58
Huaihua	Central	2018	0.927115	0.635261	5.0876	0.30546	10.3238	6.25958	0.00357048	60
Huaihua	Central	2019	0.920511	0.60231	5.4161	0.290852	10.3875	6.26149	0.00637063	63
Huai'an	Eastern	2011	1.01247	0.616554	4.3307	0.175549	10.4683	6.29342	0.134216	124
Huai'an	Eastern	2012	1.0257	0.612984	4.5218	0.176926	10.5964	6.30079	0.118082	123
Huai'an	Eastern	2013	1.01974	0.612591	5.0689	0.178608	10.5709	6.30974	0.105213	309
Huai'an	Eastern	2014	1.04657	0.612772	5.7462	0.175799	10.8344	6.32185	0.102716	120
Huai'an	Eastern	2015	1.01129	0.622239	5.8289	0.186686	10.9413	6.33221	0.0936885	120
Huai'an	Eastern	2016	1.02316	0.626675	5.8141	0.158619	11.0421	6.33859	0.0763465	123
Huai'an	Eastern	2017	1.04532	0.628135	6.4646	0.135875	11.1247	6.33505	0.15502	125
Huai'an	Eastern	2018	1.1035	0.641365	6.6554	0.135167	11.201	6.32972	0.0917139	128
Huai'an	Eastern	2019	1.13137	0.602892	6.7032	0.136696	11.2714	6.32972	0.083751	135
Huaibei	Central	2011	0.966769	0.620212	3.7377	0.157306	10.175	5.3968	0.0234519	142
Huaibei	Central	2012	0.966898	0.616825	4.4886	0.174903	10.2846	5.39408	0.0354562	147
Huaibei	Central	2013	0.958581	0.617517	4.5326	0.154508	10.396	5.37713	0.0412431	238
Huaibei	Central	2014	0.954015	0.618355	4.4188	0.152715	10.4723	5.37017	0.0443176	161
Huaibei	Central	2015	0.908958	0.623536	4.7791	0.172853	10.4647	5.37482	0.0472426	178
Huaibei	Central	2016	0.916177	0.631703	4.6913	0.178535	10.5031	5.3799	0.0509664	183
Huaibei	Central	2017	0.907059	0.631158	5.2523	0.165338	10.6373	5.3799	0.0444526	182
Huaibei	Central	2018	0.921425	0.6403	5.7104	0.169207	10.6911	5.3799	0.0480305	178
Huaibei	Central	2019	0.903	0.603128	5.6276	0.176261	10.7717	5.3845	0.0521295	201
Huainan	Central	2011	0.985053	0.621442	4.3307	0.15452	10.3222	5.50044	0.0217357	264
Huainan	Central	2012	0.9822	0.617686	5.118	0.190532	10.419	5.50003	0.0281678	274
Huainan	Central	2013	0.970593	0.612843	5.2781	0.205796	10.4258	5.49512	0.038175	329
Huainan	Central	2014	0.959137	0.614384	5.3566	0.184942	10.4151	5.4943	0.0347812	325
Huainan	Central	2015	0.947706	0.623088	5.656	0.170298	10.181	5.50044	0.022957	316
Huainan	Central	2016	0.952994	0.618636	5.663	0.22618	10.2396	5.95584	0.0189737	205
Huainan	Central	2017	0.947237	0.62034	5.793	0.220041	10.3268	5.96358	0.019066	161
Huainan	Central	2018	0.95458	0.632374	5.9839	0.216332	10.3886	5.96615	0.0279853	153
Huainan	Central	2019	0.958611	0.601408	5.8111	0.202225	10.5224	5.96615	0.0317427	166
Huanggang	Central	2011	0.971518	0.612297	3.0445	0.213828	9.73554	6.52752	0.0212259	56
Huanggang	Central	2012	0.966769	0.608946	3.3673	0.227977	9.86371	6.53044	0.022688	64
Huanggang	Central	2013	0.973703	0.60544	3.5553	0.225747	9.7851	6.53335	0.024906	182
Huanggang	Central	2014	0.965637	0.605832	4.2195	0.236714	10.0488	6.52767	0.0257626	63
Huanggang	Central	2015	0.926032	0.614217	4.382	0.253858	10.1371	6.61056	0.0254693	55
Huanggang	Central	2016	0.966424	0.616778	4.5951	0.262165	10.2173	6.61473	0.0272004	54
Huanggang	Central	2017	0.893672	0.618127	5.0938	0.236482	10.3005	6.61204	0.00574616	59
Huanggang	Central	2018	0.893271	0.62894	5.2883	0.237143	10.3774	6.6107	0.00462711	57
Huanggang	Central	2019	0.889375	0.60113	5.9584	0.230021	10.5101	6.6053	0.0304348	56
Huangshan	Central	2011	0.954089	0.624939	2.5649	0.25401	10.1496	4.99789	0.0787234	110
Huangshan	Central	2012	0.965484	0.618406	3.5835	0.296445	10.2672	4.99518	0.104162	117
Huangshan	Central	2013	1.02653	0.616154	3.4657	0.290724	10.3733	4.99247	0.10584	301
Huangshan	Central	2014	1.11364	0.616008	3.9512	0.29461	10.5269	4.99451	0.11119	142
Huangshan	Central	2015	1.0413	0.625449	4.2341	0.301035	10.566	4.99518	0.0745012	150
Huangshan	Central	2016	0.98472	0.628646	4.3307	0.2965	10.6432	4.99721	0.075219	152
Huangshan	Central	2017	0.954622	0.632056	4.3307	0.303812	10.6976	4.99721	0.081478	155
Huangshan	Central	2018	0.940717	0.645904	4.7622	0.273803	10.7909	5.00395	0.0922015	152
Huangshan	Central	2019	0.960673	0.604026	4.6052	0.240611	10.9657	5.00395	0.0973292	152
Huangshi	Central	2011	1.01006	0.626239	3.5835	0.138102	10.5473	5.56107	0.15411	132
Huangshi	Central	2012	1.014	0.625018	3.9318	0.134484	10.662	5.56375	0.125607	167
Huangshi	Central	2013	1.03038	0.621534	4.1589	0.131487	10.6826	5.56796	0.154761	191
Huangshi	Central	2014	1.02453	0.621584	4.5109	0.137164	10.8157	5.57481	0.143912	139
Huangshi	Central	2015	1.00087	0.630133	4.585	0.183827	10.8208	5.58575	0.153791	161
Huangshi	Central	2016	0.994998	0.63016	5.3753	0.170449	10.8787	5.59471	0.123559	156
Huangshi	Central	2017	0.989825	0.631272	5.3799	0.151597	10.9792	5.59842	0.154753	160
Huangshi	Central	2018	1.00211	0.6425	5.8051	0.15529	11.0705	5.60947	0.16921	168
Huangshi	Central	2019	0.994706	0.60293	5.826	0.150356	11.1776	5.60947	0.022922	174
Huizhou	Eastern	2011	0.983972	0.651033	5.5255	0.108553	10.7217	5.82953	1.19768	64
Huizhou	Eastern	2012	0.991983	0.654803	5.9915	0.115767	10.8371	5.83627	1.31966	71
Huizhou	Eastern	2013	1.0323	0.660477	6.3474	0.122572	11.2656	5.83656	1.32758	282
Huizhou	Eastern	2014	1.05068	0.667849	6.6821	0.124309	11.0613	5.84615	1.21629	87
Huizhou	Eastern	2015	1.01882	0.678318	6.7731	0.154797	11.1009	5.8659	1.06329	96
Huizhou	Eastern	2016	1.02263	0.692583	6.9078	0.149194	11.1789	5.88888	0.830678	103
Huizhou	Eastern	2017	1.01745	0.691757	7.2442	0.144629	11.2923	5.90536	6.02364	106
Huizhou	Eastern	2018	1.02955	0.695608	6.9884	0.132637	11.3553	5.92693	0.812739	116
Huizhou	Eastern	2019	1.02716	0.612311	7.0842	0.147215	11.3626	5.95324	0.64873	126
Jixi	Central	2011	0.948719	0.632433	2.3026	0.115222	10.1985	5.24122	0.117453	57
Jixi	Central	2012	0.92201	0.627044	2.3026	0.11741	10.3442	5.22521	0.117023	53
Jixi	Central	2013	0.916959	0.623508	2.9444	0.135577	10.3265	5.22897	0.130381	145
Jixi	Central	2014	0.900289	0.624405	2.9444	0.155551	10.2357	5.21276	0.0979958	48
Jixi	Central	2015	0.873481	0.633193	3.3673	0.152941	10.2479	5.20236	0.0305306	45
Jixi	Central	2016	0.885556	0.638403	3.0445	0.331652	10.2628	5.1985	0.0243337	48
Jixi	Central	2017	0.853407	0.638064	3.2581	0.35307	10.2877	5.1801	0.0286641	11
Jixi	Central	2018	0.834192	0.654103	3.6636	0.301309	10.3348	5.16078	0.0322521	51
Jixi	Central	2019	0.868707	0.606136	2.8904	0.314271	10.3821	5.14166	0.0399293	54
Ji’an	Central	2011	0.890143	0.617973	3.1355	0.224351	9.73092	6.2112	0.168663	37
Ji’an	Central	2012	0.902708	0.613164	2.4849	0.245408	9.83414	6.22158	0.171361	35
Ji’an	Central	2013	0.907446	0.607368	3.5264	0.253839	10.0025	6.2291	0.196329	186
Ji’an	Central	2014	0.930529	0.606586	4.2047	0.248523	10.1459	6.18909	0.218814	36
Ji’an	Central	2015	0.900115	0.614391	4.2627	0.27071	10.2098	6.19236	0.225695	35
Ji’an	Central	2016	0.903277	0.623703	5.0239	0.262152	10.3013	6.19644	0.22719	65
Ji’an	Central	2017	0.857044	0.624857	5.2257	0.270455	10.3886	6.28413	0.230587	63
Ji’an	Central	2018	0.858979	0.632119	5.5607	0.278106	10.4689	6.28786	0.220452	76
Ji’an	Central	2019	0.879378	0.601249	5.4972	0.26032	10.6469	6.29157	0.235417	79
Jilin	Central	2011	0.973128	0.637665	4.3694	0.113932	10.8379	6.07235	0.037158	216
Jilin	Central	2012	0.986622	0.623535	4.2047	0.117256	10.9375	6.06843	0.0298617	224
Jilin	Central	2013	1.0084	0.621203	4.4998	0.125242	11.0188	6.06379	0.0260849	259
Jilin	Central	2014	1.06378	0.624669	4.92	0.137559	10.925	6.06006	0.0367105	242
Jilin	Central	2015	1.02602	0.6339	5.0106	0.153095	10.9345	6.05678	0.0275874	246
Jilin	Central	2016	1.02737	0.641551	5.1648	0.154966	10.9651	6.04973	0.0210273	246
Jilin	Central	2017	0.983539	0.642188	5.204	0.172059	10.9266	6.03787	0.0272051	247
Jilin	Central	2018	0.998755	0.653536	5.3566	0.186379	10.8865	6.02587	0.0362138	253
Jilin	Central	2019	0.955813	1	5.5984	0.296825	10.4439	6.02345	0.0458971	274
Ji'nan	Eastern	2011	1.02898	0.664555	6.8835	0.0900719	11.0715	6.40589	0.152447	1054
Ji'nan	Eastern	2012	1.03496	0.66073	7.2449	0.096941	11.1483	6.41001	0.119934	1083
Ji'nan	Eastern	2013	1.00865	0.672564	7.2689	0.0992925	11.3542	6.41542	0.11332	341
Ji'nan	Eastern	2014	1.00651	0.663822	7.4816	0.0990216	11.3151	6.42552	0.111767	1127
Ji'nan	Eastern	2015	0.998853	0.673183	7.7857	0.107894	11.3612	6.43567	0.100346	1141
Ji'nan	Eastern	2016	1.06072	0.68336	7.9384	0.11341	11.4186	6.44413	0.110228	1147
Ji'nan	Eastern	2017	1.20673	0.669995	8.0123	0.116625	11.4955	6.45834	0.106782	845
Ji'nan	Eastern	2018	1.19526	0.679346	8.1002	0.129606	11.574	6.47697	0.110797	866
Ji'nan	Eastern	2019	1.08049	0.608207	8.368	0.126794	11.5751	6.6733	0.119143	679
Jining	Eastern	2011	1.02926	0.628234	5.2204	0.103701	10.4837	6.73934	0.128102	95
Jining	Eastern	2012	1.02202	0.62136	5.4638	0.113655	10.5755	6.7417	0.101251	101
Jining	Eastern	2013	0.991323	0.617644	5.5759	0.122309	10.6284	6.74217	0.0925457	235
Jining	Eastern	2014	0.948816	0.619683	5.8141	0.122857	10.741	6.74993	0.0845622	111
Jining	Eastern	2015	0.944448	0.627299	5.9789	0.128351	10.7899	6.76134	0.0836349	120
Jining	Eastern	2016	0.99984	0.632232	6.3986	0.129165	10.8525	6.77079	0.083632	126
Jining	Eastern	2017	1.01263	0.630519	6.5958	0.122848	10.9229	6.77878	0.088078	127
Jining	Eastern	2018	1.04922	0.641365	6.5848	0.12567	10.9848	6.78559	0.0859433	129
Jining	Eastern	2019	0.959853	0.60299	6.7979	0.152701	10.8653	6.79347	0.105432	130
Kiamusze	Central	2011	0.971982	0.634153	3.0445	0.227566	10.1207	5.53022	0.377165	126
Kiamusze	Central	2012	0.917562	0.631067	3.091	0.240393	10.2319	5.48272	0.23508	183
Kiamusze	Central	2013	0.87483	0.625248	2.8904	0.251611	10.3961	5.50167	0.17764	149
Kiamusze	Central	2014	0.804252	0.625218	2.4849	0.244803	10.4001	5.4877	0.203995	185
Kiamusze	Central	2015	0.809927	0.636924	3.6109	0.261765	10.4651	5.47855	0.0774588	142
Kiamusze	Central	2016	0.877927	0.645135	3.2189	0.279537	10.5154	5.47227	0.0524626	134
Kiamusze	Central	2017	0.918417	0.650389	4.4067	0.276464	10.6315	5.46383	0.0811667	98
Kiamusze	Central	2018	0.957364	0.615753	3.4012	0.269546	10.5801	5.45532	0.0212482	167
Kiamusze	Central	2019	0.719052	0.605733	3.912	0.390465	10.3978	5.45104	7.18218e-05	225
Jiaxing	Eastern	2011	1.02411	0.663949	5.6971	0.0898793	10.9896	5.83569	0.687235	166
Jiaxing	Eastern	2012	1.02505	0.660769	6.1549	0.0901908	11.062	5.84006	0.627728	176
Jiaxing	Eastern	2013	1.02094	0.656765	6.3852	0.0963773	11.4183	5.84412	0.625207	359
Jiaxing	Eastern	2014	0.978779	0.659479	6.4983	0.0998933	11.2045	5.84932	0.61805	189
Jiaxing	Eastern	2015	0.984149	0.672994	7.0255	0.120567	11.2496	5.8545	0.550265	151
Jiaxing	Eastern	2016	1.02374	0.684137	7.0984	0.114495	11.3382	5.86079	0.539045	186
Jiaxing	Eastern	2017	1.03333	0.684151	7.5148	0.112932	11.4565	5.8693	0.562166	194
Jiaxing	Eastern	2018	1.1484	0.702089	7.9384	0.120868	11.5508	5.88053	0.579066	196
Jiaxing	Eastern	2019	1.07707	0.612562	7.7142	0.142809	11.6329	5.89164	0.527402	199
Jiayuguan	Western	2011	1	0.676996	1.7918	0.0712586	11.5259	3.14845	0.258681	151
Jiayuguan	Western	2012	1	0.673491	1.7918	0.072914	11.6538	3.15274	0.199736	164
Jiayuguan	Western	2013	0.736284	0.678748	2.3026	0.099647	11.6361	3.157	0.226692	281
Jiayuguan	Western	2014	0.689041	0.662017	2.6391	0.0907469	11.5323	3.18221	0.0890819	120
Jiayuguan	Western	2015	0.671154	0.688001	3.2958	0.132072	11.2688	3.00568	0.0616278	140
Jiayuguan	Western	2016	0.543228	0.699981	3.1355	0.158244	11.0452	3.17805	0.115037	139
Jiayuguan	Western	2017	0.648802	0.712097	3.7136	0.132116	11.3466	3.04452	0.0887432	145
Jiayuguan	Western	2018	0.716188	0.723808	3.3673	0.108652	11.6904	3.04452	0.0725028	132
Jiayuguan	Western	2019	0.668584	0.61656	3.7842	0.112588	11.6282	3.04452	0.0361403	127
Jiangmen	Eastern	2011	0.985678	0.640416	5.0752	0.090298	10.6229	5.97381	0.624128	68
Jiangmen	Eastern	2012	0.961309	0.64606	4.8978	0.10004	10.6461	5.9733	0.630188	78
Jiangmen	Eastern	2013	0.963535	0.649521	5.273	0.106295	10.8375	5.97228	0.611239	215
Jiangmen	Eastern	2014	0.935924	0.647932	5.7589	0.113357	10.7415	5.97432	0.600862	98
Jiangmen	Eastern	2015	0.938643	0.657031	5.9375	0.130756	10.8119	5.97228	0.543788	101
Jiangmen	Eastern	2016	0.946152	0.6748	6.3008	0.121223	10.8851	5.97381	0.484783	102
Jiangmen	Eastern	2017	0.977246	0.679485	6.5667	0.123878	10.9868	5.97889	0.521495	103
Jiangmen	Eastern	2018	0.998918	0.675956	6.5903	0.130284	11.0561	5.98645	0.507948	106
Jiangmen	Eastern	2019	0.934705	0.607573	6.3099	0.133854	11.1301	5.99146	0.452938	120
Jiaozuo	Central	2011	0.986107	0.631534	4.8203	0.100371	10.6167	5.9108	0.113879	196
Jiaozuo	Central	2012	0.975566	0.619892	4.8675	0.106985	10.6926	5.90971	0.0904556	214
Jiaozuo	Central	2013	0.971463	0.61844	4.7449	0.107265	10.745	5.907	0.0820711	313
Jiaozuo	Central	2014	0.941782	0.620327	4.9488	0.104364	10.8671	5.90998	0.0820497	254
Jiaozuo	Central	2015	0.936976	0.634814	5.4205	0.112309	10.9076	5.91512	0.0664596	262
Jiaozuo	Central	2016	0.973686	0.651051	5.425	0.103968	10.9884	5.92158	0.0618081	198
Jiaozuo	Central	2017	0.975647	0.638256	5.5759	0.105059	11.0693	5.92158	0.0650399	215
Jiaozuo	Central	2018	1.0639	0.650236	6.1442	0.113415	11.1024	5.91889	0.0683863	240
Jiaozuo	Central	2019	0.956016	0.604015	5.9428	0.107788	11.2493	5.92158	0.0544377	268
Jieyang	Eastern	2011	1.01284	0.623926	2.5649	0.101084	9.94175	6.50054	0.222556	13
Jieyang	Eastern	2012	1.01603	0.618076	3.5264	0.107015	10.0661	6.29323	0.193212	16
Jieyang	Eastern	2013	0.966975	0.614352	4.0254	0.102	10.0649	6.51959	0.1811	247
Jieyang	Eastern	2014	0.93161	0.615968	3.091	0.105262	10.2955	6.53437	0.188435	18
Jieyang	Eastern	2015	0.919212	0.623029	3.4012	0.146496	10.3499	6.54808	0.228925	17
Jieyang	Eastern	2016	0.930619	0.624028	3.8501	0.133012	10.4051	6.54965	0.216479	17
Jieyang	Eastern	2017	0.965435	0.630339	4.8675	0.143219	10.3934	6.55108	0.212882	17
Jieyang	Eastern	2018	1.0431	0.653439	4.4308	0.145756	10.4733	6.55678	0.158622	16
Jieyang	Eastern	2019	0.992907	0.607322	5.1059	0.166362	10.4479	6.55962	0.154386	15
Jinhua	Eastern	2011	1.00941	0.663875	5.6454	0.095636	10.7303	6.14825	0.431844	165
Jinhua	Eastern	2012	0.987041	0.679178	5.9506	0.100323	10.8251	6.15252	0.529526	168
Jinhua	Eastern	2013	0.992397	0.675635	5.8944	0.108913	11.0438	6.15698	0.7177	350
Jinhua	Eastern	2014	0.972671	0.666267	6.2126	0.109988	10.9862	6.16163	0.794307	182
Jinhua	Eastern	2015	0.975018	0.682163	6.4693	0.136488	11.0426	6.16668	0.897894	73
Jinhua	Eastern	2016	0.998101	0.696088	6.789	0.147183	11.1148	6.17379	0.870729	72
Jinhua	Eastern	2017	0.972256	0.701909	7.2086	0.139449	11.1483	6.18002	0.881292	155
Jinhua	Eastern	2018	0.9933	0.741804	7.5422	0.139992	11.2041	6.18826	0.919226	158
Jinhua	Eastern	2019	0.949708	0.612865	7.4576	0.145686	11.305	6.19441	0.925113	165
Jinzhou	Eastern	2011	1.04939	0.629516	3.5264	0.140891	10.4853	5.73107	0.151009	262
Jinzhou	Eastern	2012	1.00611	0.627561	4.0775	0.164731	10.5967	5.73042	0.153812	272
Jinzhou	Eastern	2013	0.993611	0.624244	3.4965	0.166716	10.6909	5.72652	0.161457	233
Jinzhou	Eastern	2014	0.947258	0.622011	4.0431	0.167501	10.6979	5.72228	0.190327	282
Jinzhou	Eastern	2015	0.946152	0.630912	4.2905	0.157877	10.6738	5.7167	0.113934	282
Jinzhou	Eastern	2016	0.924245	0.633595	4.7791	0.210197	10.425	5.71043	0.128989	274
Jinzhou	Eastern	2017	0.947277	0.635408	4.8903	0.220483	10.4703	5.70044	0.152829	259
Jinzhou	Eastern	2018	0.98834	0.645453	5.037	0.22526	10.5767	5.69036	0.195804	254
Jinzhou	Eastern	2019	0.881967	0.603732	4.9127	0.336432	10.4753	5.68358	0.0318256	265
Jincheng	Central	2011	1.04524	0.627945	3.4657	0.126525	10.5766	5.37944	0.081922	23
Jincheng	Central	2012	1.03758	0.623841	3.3673	0.128184	10.6978	5.38404	0.0769724	27
Jincheng	Central	2013	0.968015	0.628318	3.9318	0.152451	10.7604	5.38816	0.0551505	407
Jincheng	Central	2014	0.93537	0.627117	4.1271	0.156129	10.7132	5.38862	0.0651024	29
Jincheng	Central	2015	0.943919	0.638994	3.8286	0.173147	10.7143	5.38998	0.0535528	29
Jincheng	Central	2016	0.946593	0.644407	3.8501	0.164397	10.7204	5.39363	0.0376494	29
Jincheng	Central	2017	0.909924	0.646748	4.4188	0.154934	10.8095	5.39363	0.040656	26
Jincheng	Central	2018	0.933369	0.65852	4.3438	0.168997	10.9651	5.39816	0.0340617	23
Jincheng	Central	2019	0.946357	0.605437	4.5539	0.186362	10.9633	5.40268	0.0538038	18
Jinzhong	Central	2011	1.01472	0.624582	3.2958	0.173211	10.2146	5.7872	0.0169161	191
Jinzhong	Central	2012	0.993205	0.620668	3.3322	0.181172	10.312	5.78105	0.0316513	210
Jinzhong	Central	2013	0.955031	0.62134	3.6109	0.208988	10.341	5.7921	0.0269138	173
Jinzhong	Central	2014	0.926553	0.621505	3.7136	0.208253	10.3556	5.80212	0.0212138	423
Jinzhong	Central	2015	0.945154	0.632948	3.8286	0.230534	10.3556	5.7994	0.0122701	494
Jinzhong	Central	2016	1.00282	0.643065	4.0073	0.226532	10.3935	5.80212	0.0127234	531
Jinzhong	Central	2017	0.933336	0.639554	4.7791	0.217074	10.5525	5.81114	0.0141663	551
Jinzhong	Central	2018	0.973137	0.654015	5.2204	0.222876	10.6669	5.80814	0.0152302	576
Jinzhong	Central	2019	0.988768	0.604661	5.3327	0.25415	10.6719	5.81413	0.0141792	600
Jingmen	Central	2011	1.01249	0.61885	3.2958	0.132975	10.3971	5.70777	0.0367248	66
Jingmen	Central	2012	1.02052	0.616171	3.8067	0.131026	10.5361	5.71076	0.0372808	70
Jingmen	Central	2013	0.994093	0.612881	4.0254	0.132034	10.5955	5.7091	0.0400291	205
Jingmen	Central	2014	0.970553	0.61397	3.6376	0.136547	10.7228	5.70545	0.0453208	68
Jingmen	Central	2015	0.983883	0.623338	4.5951	0.162696	10.779	5.70278	0.0526984	47
Jingmen	Central	2016	1.03272	0.627814	5.1059	0.162235	10.868	5.70044	0.0463698	42
Jingmen	Central	2017	0.966617	0.627325	5.4293	0.160812	10.97	5.69373	0.0545045	46
Jingmen	Central	2018	0.981553	0.641029	5.7038	0.145738	11.0626	5.68358	0.0588238	53
Jingmen	Central	2019	1.00777	0.60252	5.5568	0.144384	11.1591	5.67675	0.0473943	64
Jingzhou	Central	2011	1.01979	0.618743	3.2958	0.189033	9.814	6.49209	0.0606915	168
Jingzhou	Central	2012	1.0179	0.61378	3.5264	0.189657	9.94808	6.49677	0.0606638	171
Jingzhou	Central	2013	0.986866	0.610683	3.7842	0.191714	9.91324	6.49542	0.0633981	167
Jingzhou	Central	2014	0.965541	0.609479	3.5553	0.186624	10.1571	6.49179	0.0684983	170
Jingzhou	Central	2015	0.980572	0.619371	4.6151	0.162675	10.2355	6.4782	0.0472962	152
Jingzhou	Central	2016	1.00887	0.622411	4.9053	0.222791	10.3191	6.46925	0.0433061	142
Jingzhou	Central	2017	0.967951	0.622553	5.2983	0.211034	10.4275	6.4677	0.0499629	149
Jingzhou	Central	2018	0.984565	0.635648	5.366	0.208042	10.5253	6.46459	0.0578462	128
Jingzhou	Central	2019	1.04186	0.601662	5.7366	0.194582	10.7166	6.4599	0.0470848	145
Jingdezhen	Central	2011	1.03032	0.606465	1.6094	0.174859	10.4751	5.09926	0.145314	153
Jingdezhen	Central	2012	1.01195	0.6	2.5649	0.192134	10.5752	5.10958	0.128183	143
Jingdezhen	Central	2013	0.97595	0.61872	2.1972	0.199031	10.6209	5.115	0.102141	233
Jingdezhen	Central	2014	0.958566	0.617498	2.8904	0.20261	10.7241	5.11859	0.0652199	156
Jingdezhen	Central	2015	1.00156	0.624977	4.8122	0.224027	10.7625	5.11979	0.064916	176
Jingdezhen	Central	2016	1.0621	0.63316	3.5553	0.206872	10.8394	5.10595	0.052329	191
Jingdezhen	Central	2017	0.939659	0.633415	4.3307	0.227809	10.8368	5.11199	0.066005	191
Jingdezhen	Central	2018	0.946447	0.643955	4.3694	0.241022	10.8341	5.1358	0.0809711	107
Jingdezhen	Central	2019	0.985386	0.604606	4.3041	0.255062	10.9192	5.14166	0.0694434	198
Jiujiang	Central	2011	1.04443	0.622454	3.1355	0.179259	10.1835	6.21501	0.194516	169
Jiujiang	Central	2012	1.02067	0.620122	3.7612	0.209853	10.3018	6.22555	0.200976	154
Jiujiang	Central	2013	1.00037	0.612105	3.4965	0.211148	10.3587	6.23127	0.183369	268
Jiujiang	Central	2014	0.983925	0.611538	4.1897	0.21547	10.5213	6.23559	0.198828	162
Jiujiang	Central	2015	1.00216	0.624421	4.625	0.23276	10.5842	6.24397	0.194693	172
Jiujiang	Central	2016	1.11789	0.628118	5.0999	0.222058	10.6768	6.2519	0.164394	178
Jiujiang	Central	2017	0.970556	0.630507	5.5255	0.218924	10.8058	6.25383	0.142778	178
Jiujiang	Central	2018	0.990515	0.641058	5.5215	0.206017	10.9201	6.25767	0.241209	177
Jiujiang	Central	2019	1.04128	0.602844	5.8021	0.208843	11.0601	6.26149	0.112051	187
Jiuquan	Western	2011	1.03663	0.64172	3.2581	0.156598	10.688	4.59006	0.00172352	66
Jiuquan	Western	2012	0.970326	0.639838	3.4012	0.154774	10.8612	4.59512	0.00799611	70
Jiuquan	Western	2013	0.943878	0.627819	3.7842	0.150628	10.9653	4.70592	0.0103378	219
Jiuquan	Western	2014	0.894363	0.628931	3.7842	0.171951	10.9151	4.71133	0.0076156	70
Jiuquan	Western	2015	0.877204	0.640152	3.4012	0.202268	10.7979	4.71402	0.00847234	72
Jiuquan	Western	2016	0.959021	0.64903	3.989	0.220851	10.8536	4.7185	0.00832534	76
Jiuquan	Western	2017	0.880483	0.662462	4.7274	0.256509	10.8036	4.59512	0.00943355	89
Jiuquan	Western	2018	0.880344	0.669124	4.5951	0.229868	10.8789	4.59512	0.00873281	92
Jiuquan	Western	2019	0.96319	0.607448	4.4886	0.255011	10.9101	4.59512	0.00877541	113
Kaifeng	Central	2011	1.01626	0.613452	3.2189	0.135194	10.042	6.28972	0.0180705	150
Kaifeng	Central	2012	1.00162	0.608978	3.7136	0.142235	10.1628	6.29877	0.0210486	150
Kaifeng	Central	2013	0.979735	0.609659	3.7842	0.144491	10.1128	6.30773	0.0227136	303
Kaifeng	Central	2014	0.960819	0.609911	4.1271	0.149561	10.3876	6.31173	0.0212057	217
Kaifeng	Central	2015	0.961842	0.621786	4.5326	0.164629	10.4724	6.31228	0.0202043	161
Kaifeng	Central	2016	0.988065	0.627411	4.6728	0.168524	10.5615	6.32257	0.0191219	163
Kaifeng	Central	2017	0.950905	0.622332	4.7875	0.177339	10.6335	6.32436	0.0198524	171
Kaifeng	Central	2018	0.963923	0.634487	5.0999	0.184011	10.6905	6.32615	0.02878	178
Kaifeng	Central	2019	1.0232	0.601785	5.1591	0.179612	10.8539	6.32972	0.03106	185
Karamay	Western	2011	1.07689	0.662777	2.3979	0.0789628	11.7684	3.62966	0.0377754	102
Karamay	Western	2012	1.00702	0.661179	2.8332	0.0865608	11.8132	3.62966	0.0186067	112
Karamay	Western	2013	0.901193	0.664563	3.2958	0.0935536	12.3216	3.63231	0.0565356	271
Karamay	Western	2014	0.904492	0.651583	3.8918	0.110738	11.9387	3.65066	0.0369556	126
Karamay	Western	2015	0.860667	0.679332	3.7842	0.142453	11.7831	3.67883	0.00942089	174
Karamay	Western	2016	0.904535	0.703559	4.2341	0.160328	11.83	3.71357	0.0140936	282
Karamay	Western	2017	0.881275	0.705875	3.9512	0.149482	11.89	3.43399	0.00830248	388
Karamay	Western	2018	0.912737	0.726335	4.3175	0.14696	11.9424	3.43399	0.00984811	411
Karamay	Western	2019	0.964978	0.615149	4.7274	0.123406	12.1487	3.43399	0.00496711	483
Kunming	Western	2011	1.00975	0.653699	5.8833	0.176018	10.567	6.29194	0.309405	627
Kunming	Western	2012	1.01488	0.655145	6.1821	0.17453	10.7419	6.29858	0.302009	664
Kunming	Western	2013	1.0314	0.656081	6.3008	0.17151	11.0419	6.30097	0.316034	485
Kunming	Western	2014	1.00957	0.658279	6.7069	0.159886	10.9373	6.30755	0.294233	745
Kunming	Western	2015	1.04314	0.671912	6.9632	0.155113	10.9964	6.31536	0.19405	786
Kunming	Western	2016	1.1323	0.6825	7.1608	0.160091	11.0691	6.32436	0.103182	831
Kunming	Western	2017	1.01421	0.687177	7.4018	0.159728	11.1831	6.32972	0.10871	894
Kunming	Western	2018	1.04305	0.707247	7.7048	0.145347	11.2436	6.34036	0.167077	957
Kunming	Western	2019	1.04845	0.613025	7.6958	0.126754	11.4495	6.35437	0.140324	1077
Laibin	Western	2011	0.946803	0.611976	1.6094	0.206012	10.0456	5.56414	0.0174476	22
Laibin	Western	2012	0.99434	0.607579	2.9444	0.232975	10.0934	5.56452	0.017578	23
Laibin	Western	2013	0.936491	0.606274	2.9957	0.239817	9.91041	5.54009	0.0143786	243
Laibin	Western	2014	0.92356	0.60583	3.5835	0.234554	10.1489	5.37342	0.0119096	27
Laibin	Western	2015	0.914872	0.61448	3.3673	0.249813	10.153	5.38082	0.0074035	36
Laibin	Western	2016	0.922397	0.615827	3.8501	0.270938	10.1993	5.38907	0.0613843	44
Laibin	Western	2017	0.917707	0.617713	3.8501	0.268462	10.3102	5.59099	0.011587	51
Laibin	Western	2018	0.961614	0.633944	3.6636	0.265397	10.345	5.59471	0.0121369	63
Laibin	Western	2019	0.862301	0.601823	3.4012	0.289603	10.2824	5.59842	0.013954	90
Lanzhou	Western	2011	0.988706	0.649479	5.0999	0.129027	10.534	5.77889	0.0891475	906
Lanzhou	Western	2012	0.998065	0.635792	5.6021	0.129553	10.673	5.77579	0.137112	954
Lanzhou	Western	2013	0.988658	0.642434	5.4596	0.136432	10.7818	5.773	0.141763	428
Lanzhou	Western	2014	0.977583	0.643312	5.5835	0.139986	10.9109	5.773	0.148291	1105
Lanzhou	Western	2015	0.969568	0.656275	6.0776	0.164124	10.9503	5.77393	0.166967	1294
Lanzhou	Western	2016	0.965626	0.678035	6.2672	0.187331	11.022	5.77765	0.122362	1311
Lanzhou	Western	2017	0.968192	0.683538	6.5103	0.171689	11.1165	5.78383	0.0500501	1246
Lanzhou	Western	2018	1.00239	0.700962	6.7032	0.170381	11.1988	5.78996	0.0487305	1027
Lanzhou	Western	2019	0.979954	0.612875	6.8363	0.160966	11.2281	5.79909	0.0420898	1078
Langfang	Eastern	2011	0.971017	0.642419	4.6728	0.141457	10.5125	6.04501	0.0860875	247
Langfang	Eastern	2012	1.03175	0.635955	4.9558	0.149381	10.6115	6.06169	0.176869	243
Langfang	Eastern	2013	1.00792	0.634966	4.5326	0.150495	10.7374	6.05866	0.188279	156
Langfang	Eastern	2014	0.964662	0.632198	5.3083	0.139024	10.7874	6.07856	0.149328	198
Langfang	Eastern	2015	1.00394	0.638596	5.5413	0.194814	10.9052	6.12096	0.122336	339
Langfang	Eastern	2016	0.988073	0.658305	6.021	0.188044	10.9848	6.14204	0.122898	62
Langfang	Eastern	2017	0.962004	0.652813	6.045	0.202257	11.0282	6.15698	0.125311	259
Langfang	Eastern	2018	1.08815	0.667128	6.3008	0.199584	11.0807	6.16752	0.148287	265
Langfang	Eastern	2019	1.00656	0.606812	6.3716	0.200178	11.09	6.17587	0.11025	282
Leshan	Western	2011	1.00331	0.633071	3.6376	0.156978	10.252	5.86901	0.0561823	111
Leshan	Western	2012	1.04331	0.624767	4.2195	0.162579	10.3217	5.87155	0.0576258	120
Leshan	Western	2013	1.03925	0.619877	4.2485	0.170688	10.3696	5.87381	0.0611353	266
Leshan	Western	2014	1.0152	0.619984	4.6347	0.178382	10.522	5.87465	0.0564804	137
Leshan	Western	2015	1.00968	0.633013	4.9767	0.178412	10.596	5.87155	0.0422201	139
Leshan	Western	2016	0.997396	0.638328	5.0938	0.182737	10.6715	5.8693	0.0419131	118
Leshan	Western	2017	0.992666	0.640869	5.2311	0.18704	10.7392	5.86647	0.0461261	127
Leshan	Western	2018	1.0316	0.653334	5.451	0.18752	10.8076	5.86079	0.0456134	147
Leshan	Western	2019	0.978268	0.604516	5.5334	0.170217	10.9508	5.85793	0.0558132	137
Lijiang	Western	2011	0.690028	0.620707	1.0986	0.372122	9.56655	4.79414	0.0224337	157
Lijiang	Western	2012	0.759416	0.623883	0.6931	0.502898	9.73329	4.78832	0.0252815	103
Lijiang	Western	2013	1	0.620092	2.0794	0.454974	9.93953	4.78332	0.0276403	194
Lijiang	Western	2014	0.664091	0.61693	2.0794	0.488963	9.9361	4.79248	0.0201745	196
Lijiang	Western	2015	0.735416	0.626549	2.5649	0.497363	9.93905	4.79579	0.00924581	199
Lijiang	Western	2016	1	0.631689	2.7726	0.485216	10.0906	4.79579	0.0148157	205
Lijiang	Western	2017	0.66811	0.634311	2.3026	0.473654	10.1799	4.80402	0.0094452	183
Lijiang	Western	2018	0.68001	0.647805	3.4657	0.476973	10.2083	4.81218	0.00785745	178
Lijiang	Western	2019	0.62338	0.603505	3.6109	0.365699	10.5015	4.81218	0.00735983	182
Lishui	Eastern	2011	0.950224	0.641363	4.3175	0.193285	10.5376	5.54322	0.171945	146
Lishui	Eastern	2012	1.04193	0.636988	4.4067	0.187831	10.6512	5.56834	0.157373	145
Lishui	Eastern	2013	0.999579	0.634124	4.6151	0.19874	10.5251	5.57329	0.163168	259
Lishui	Eastern	2014	0.958184	0.630658	4.9345	0.206582	10.8089	5.57897	0.169832	149
Lishui	Eastern	2015	0.940671	0.643153	5.1648	0.253175	10.8527	5.5835	0.189871	141
Lishui	Eastern	2016	0.95222	0.651268	5.4553	0.282317	10.9373	5.58725	0.187176	137
Lishui	Eastern	2017	0.970947	0.641835	5.9349	0.302689	10.9595	5.59471	0.177848	78
Lishui	Eastern	2018	1.01037	0.649566	6.157	0.309765	11.0605	5.59842	0.177199	78
Lishui	Eastern	2019	0.918448	0.603965	6.142	0.356463	11.1115	5.59842	0.199682	77
Lianyungang	Eastern	2011	0.996662	0.627925	4.6444	0.194704	10.3772	6.2176	0.291749	67
Lianyungang	Eastern	2012	1.03846	0.622437	4.8283	0.194925	10.5042	6.23068	0.25665	66
Lianyungang	Eastern	2013	0.994779	0.614279	4.6052	0.202967	10.4439	6.24533	0.230488	294
Lianyungang	Eastern	2014	0.971303	0.614045	5.037	0.191236	10.6982	6.26035	0.250896	72
Lianyungang	Eastern	2015	0.964379	0.623365	5.3936	0.197127	10.7876	6.27004	0.231866	73
Lianyungang	Eastern	2016	0.971645	0.628134	5.7621	0.157005	10.8778	6.27664	0.196734	72
Lianyungang	Eastern	2017	1.00119	0.629713	6.0544	0.147921	10.9536	6.27852	0.310458	75
Lianyungang	Eastern	2018	1.04975	0.642107	6.1964	0.151375	11.0241	6.27852	0.227276	78
Lianyungang	Eastern	2019	0.989186	0.603051	6.3368	0.148464	11.1494	6.2804	0.204933	88
Liaoyang	Eastern	2011	0.934854	0.630658	3.2189	0.138525	10.7913	5.20894	0.0558027	108
Liaoyang	Eastern	2012	0.987133	0.629804	2.3026	0.137328	10.8945	5.2007	0.0575542	106
Liaoyang	Eastern	2013	0.953698	0.627554	2.7726	0.150699	11.0021	5.19407	0.0527419	225
Liaoyang	Eastern	2014	0.897044	0.627541	3.3322	0.16165	10.9114	5.1924	0.0612686	96
Liaoyang	Eastern	2015	0.880832	0.638435	3.3673	0.144161	10.9273	5.18962	0.0678926	149
Liaoyang	Eastern	2016	0.796033	0.639414	3.5835	0.217931	10.4766	5.18739	0.106548	96
Liaoyang	Eastern	2017	0.876942	0.639244	3.7842	0.194851	10.6322	5.18178	0.0703537	93
Liaoyang	Eastern	2018	0.916963	0.649277	4.1744	0.183302	10.7668	5.17048	0.0554237	93
Liaoyang	Eastern	2019	0.866057	0.604496	4.5643	0.223194	10.7254	5.16479	0.0447176	118
Liaoyuan	Central	2011	0.960408	0.626406	1.7918	0.137516	10.6175	4.81381	0.0138056	44
Liaoyuan	Central	2012	1.05775	0.623864	2.1972	0.136589	10.8093	4.80648	0.0178301	46
Liaoyuan	Central	2013	0.971873	0.619289	1.7918	0.133944	10.9578	4.80402	0.0194806	214
Liaoyuan	Central	2014	0.91389	0.621098	1.7918	0.143914	10.9414	4.8032	0.0254404	50
Liaoyuan	Central	2015	0.903154	0.634218	2.5649	0.152345	10.9997	4.79827	0.02352	48
Liaoyuan	Central	2016	0.939631	0.637406	1.9459	0.14447	11.0585	4.78749	0.0259205	48
Liaoyuan	Central	2017	0.902234	0.635764	2.0794	0.176907	10.9711	4.77912	0.0254222	44
Liaoyuan	Central	2018	0.97201	0.646522	2.3026	0.195025	10.8754	4.77068	0.0255094	49
Liaoyuan	Central	2019	0.737773	0.610508	1.7918	0.324644	10.4662	4.76217	0.0443117	61
Liaocheng	Eastern	2011	0.943036	0.623327	3.7612	0.0903761	10.4033	6.39843	0.190269	66
Liaocheng	Eastern	2012	1.10931	0.617507	4.5109	0.101083	10.5071	6.39576	0.164444	77
Liaocheng	Eastern	2013	0.956163	0.61382	4.5951	0.109156	10.5856	6.39024	0.162089	178
Liaocheng	Eastern	2014	0.943374	0.613656	5.0239	0.113639	10.6568	6.4049	0.140438	69
Liaocheng	Eastern	2015	0.932535	0.62419	5.6384	0.130212	10.7087	6.42519	0.117797	70
Liaocheng	Eastern	2016	0.93408	0.628728	6.1883	0.124131	10.7711	6.44095	0.130321	72
Liaocheng	Eastern	2017	0.935289	0.617853	5.9269	0.126296	10.8159	6.4552	0.151218	73
Liaocheng	Eastern	2018	1.06231	0.638923	5.823	0.129819	10.8577	6.46459	0.154505	74
Liaocheng	Eastern	2019	0.8696	0.602712	5.9162	0.188972	10.5222	6.46925	0.180592	76
Lincang	Western	2011	1.41972	0.621117	1.6094	0.472752	9.32063	5.49717	0.0369842	26
Lincang	Western	2012	0.992154	0.617743	2.6391	0.455052	9.57332	5.46426	0.0312968	24
Lincang	Western	2013	1.04685	0.614913	1.3863	0.43578	9.77741	5.46553	0.037672	120
Lincang	Western	2014	1.03239	0.614965	1.3863	0.418058	9.83681	5.46848	0.03077	22
Lincang	Western	2015	0.987091	0.624011	2.0794	0.403279	9.90733	5.46637	0.0543197	22
Lincang	Western	2016	1.41972	0.631513	2.4849	0.387407	9.99452	5.46383	0.0801778	30
Lincang	Western	2017	0.895672	0.631171	3.091	0.402194	10.0834	5.47227	0.0734937	36
Lincang	Western	2018	0.869931	0.643848	3.1355	0.424278	10.1223	5.48064	0.0828975	44
Lincang	Western	2019	0.89073	0.604331	3.9703	0.361146	10.3065	5.4848	0.1057	47
Linfen	Central	2011	1.13442	0.629244	3.1355	0.164715	10.1743	6.08382	0.0452525	90
Linfen	Central	2012	1.06173	0.626152	3.6889	0.182368	10.2411	6.07004	0.0426778	97
Linfen	Central	2013	1.03756	0.623766	3.8286	0.216736	10.2634	6.05491	0.0362983	224
Linfen	Central	2014	1.00901	0.622516	3.7136	0.233326	10.224	6.05936	0.0202254	103
Linfen	Central	2015	1.55842	0.63252	4.4188	0.24763	10.175	6.06332	0.0161173	104
Linfen	Central	2016	0.983827	0.639212	4.1897	0.258019	10.2074	6.06843	0.0102853	110
Linfen	Central	2017	0.963801	0.637008	4.5433	0.253227	10.2935	6.07074	0.0852813	101
Linfen	Central	2018	0.95842	0.648639	4.6052	0.267994	10.3756	6.07074	0.0137438	98
Linfen	Central	2019	0.96705	0.604065	4.585	0.283003	10.3813	6.06843	0.0104209	100
Linyi	Eastern	2011	1.07731	0.631095	4.585	0.10283	10.2221	6.98175	0.159242	55
Linyi	Eastern	2012	1.02767	0.626156	4.6151	0.115832	10.3025	6.98694	0.165257	57
Linyi	Eastern	2013	1.04222	0.623035	4.9698	0.121522	10.3292	6.99127	0.174679	246
Linyi	Eastern	2014	1.09129	0.618554	5.4161	0.127478	10.464	7.0047	0.185668	59
Linyi	Eastern	2015	1.05501	0.625383	5.6276	0.141792	10.5093	7.07859	0.143305	62
Linyi	Eastern	2016	1.0798	0.630486	5.7683	0.142628	10.5663	7.03174	0.142235	66
Linyi	Eastern	2017	1.05014	0.629412	6.3421	0.136165	10.6268	7.04839	0.15358	73
Linyi	Eastern	2018	1.04245	0.641137	6.1779	0.135472	10.704	7.06561	0.142829	76
Linyi	Eastern	2019	1.0573	0.602707	6.525	0.154523	10.6739	7.0775	0.181301	85
Liuzhou	Western	2011	1.08027	0.625375	3.2581	0.116659	10.6414	5.92372	0.00854064	178
Liuzhou	Western	2012	1.007	0.623351	4.625	0.121481	10.7747	5.92292	0.107914	184
Liuzhou	Western	2013	1.02782	0.62271	5.4638	0.11969	10.8974	5.9197	0.088904	389
Liuzhou	Western	2014	1.04599	0.625756	6.0981	0.118453	10.9517	5.92746	0.0630856	183
Liuzhou	Western	2015	1.0147	0.635977	6.271	0.134741	10.9831	5.93964	0.0594988	189
Liuzhou	Western	2016	1.01928	0.641147	6.2766	0.137087	11.0486	5.95064	0.335709	197
Liuzhou	Western	2017	1.0169	0.647622	6.18	0.135926	11.1455	5.95584	0.0622859	212
Liuzhou	Western	2018	0.993782	0.660176	6.1115	0.138992	11.2378	5.96358	0.0566839	225
Liuzhou	Western	2019	1.01312	0.605892	5.687	0.15957	11.2523	5.97126	0.0700457	240
Lu'an	Central	2011	1.05416	0.613356	4.0254	0.255416	9.58782	6.56131	0.0492186	56
Lu'an	Central	2012	1.01071	0.610457	4.4067	0.273461	9.69573	6.56512	0.050661	55
Lu'an	Central	2013	1.01727	0.605602	4.3694	0.283109	9.55315	6.57018	0.0491039	317
Lu'an	Central	2014	1.08161	0.602679	4.9904	0.293486	9.86324	6.5773	0.0384987	57
Lu'an	Central	2015	0.983556	0.611937	5.6836	0.3555	9.97692	6.578	0.0378096	60
Lu'an	Central	2016	1.01054	0.615858	5.5413	0.308741	10.0561	6.3699	0.0315926	70
Lu'an	Central	2017	0.982992	0.617479	5.9135	0.321355	10.1026	6.37673	0.0415732	66
Lu'an	Central	2018	0.971515	0.628792	6.0684	0.320623	10.1936	6.37673	0.0416598	62
Lu'an	Central	2019	0.98912	0.600769	6.0497	0.292587	10.4154	6.38012	0.0374253	74
Liupanshui	Western	2011	1.05976	0.617291	1.6094	0.239004	9.97683	5.76926	0.0870196	23
Liupanshui	Western	2012	0.992377	0.615332	3.4965	0.25463	10.1611	5.65424	0.0639753	27
Liupanshui	Western	2013	1.00077	0.619423	3.1355	0.248456	10.2088	5.78074	0.0348721	250
Liupanshui	Western	2014	0.999062	0.616469	3.091	0.215582	10.4976	5.78965	0.0489516	31
Liupanshui	Western	2015	0.991789	0.62729	3.7136	0.214113	10.6363	5.80182	0.0199091	33
Liupanshui	Western	2016	1.02818	0.631162	4.0254	0.218083	10.7216	5.81413	0.0135987	40
Liupanshui	Western	2017	0.97867	0.634177	4.1589	0.199953	10.8225	5.83188	0.015288	50
Liupanshui	Western	2018	0.967769	0.64451	4.4543	0.212044	10.8601	5.84354	0.00883174	57
Liupanshui	Western	2019	0.960415	0.603555	4.7185	0.253798	10.669	5.86079	0.00752322	69
Longyan	Eastern	2011	1.06979	0.633835	4.2627	0.110881	10.7904	5.68833	0.124863	49
Longyan	Eastern	2012	1.03399	0.633148	4.585	0.11998	10.8891	5.69171	0.160666	52
Longyan	Eastern	2013	1.01804	0.626537	4.7622	0.13475	10.7963	5.70412	0.134623	189
Longyan	Eastern	2014	1.06541	0.625774	4.9127	0.126495	11.0464	5.71998	0.150148	56
Longyan	Eastern	2015	1.01739	0.630095	5.5452	0.148388	11.1104	5.73107	0.294756	58
Longyan	Eastern	2016	1.02591	0.635397	5.9428	0.144683	11.1893	5.743	0.130316	57
Longyan	Eastern	2017	1.0095	0.632645	5.8805	0.139808	11.3084	5.743	0.120188	55
Longyan	Eastern	2018	0.995054	0.644998	6.1291	0.12599	11.4148	5.76205	0.117484	58
Longyan	Eastern	2019	1.0331	0.603251	6.6093	0.120297	11.5276	5.76205	0.113653	68
Loudi	Central	2011	1.07521	0.613	3.9703	0.155048	10.0151	6.05514	0.170591	60
Loudi	Central	2012	1.02812	0.613142	4.0943	0.164767	10.1799	6.07948	0.106096	56
Loudi	Central	2013	1.01589	0.609436	3.9512	0.169171	10.1453	6.08427	0.0792057	166
Loudi	Central	2014	1.03754	0.60813	4.1431	0.168334	10.358	6.09244	0.0784234	64
Loudi	Central	2015	1.02175	0.617902	4.5747	0.184082	10.4176	6.10099	0.0472764	62
Loudi	Central	2016	1.01133	0.620997	4.3307	0.191113	10.4929	6.10925	0.0423736	63
Loudi	Central	2017	1.00017	0.621734	4.8598	0.196794	10.4953	6.11589	0.0578686	64
Loudi	Central	2018	0.99662	0.632884	4.7362	0.196886	10.5777	6.1181	0.066823	75
Loudi	Central	2019	0.999938	0.601956	4.9767	0.195536	10.6377	6.1203	0.0773941	86
Luzhou	Western	2011	1.16895	0.620902	3.2189	0.189532	9.96829	6.21999	0.010892	74
Luzhou	Western	2012	1.07718	0.615911	3.2958	0.206037	10.0989	6.22277	0.0113932	82
Luzhou	Western	2013	1.02595	0.611365	3.4965	0.219306	10.019	6.22812	0.0123069	326
Luzhou	Western	2014	1.04401	0.612603	3.4965	0.223302	10.2974	6.23186	0.0134406	88
Luzhou	Western	2015	1.02973	0.621296	4.4659	0.224608	10.3645	6.2291	0.0144213	87
Luzhou	Western	2016	1.03067	0.628489	4.9345	0.227522	10.4486	6.22851	0.0140408	92
Luzhou	Western	2017	1.03379	0.632212	5.1417	0.231146	10.5192	6.23245	0.0870497	93
Luzhou	Western	2018	0.973125	0.645918	5.3083	0.243163	10.5772	6.23441	0.108306	94
Luzhou	Western	2019	1.00796	0.603181	4.9628	0.212923	10.7811	6.23245	0.0405162	128
Lvliang	Central	2011	1	0.624775	2.7726	0.16782	10.3164	5.88888	0.0532367	42
Lvliang	Central	2012	1	0.619163	3.0445	0.200317	10.3954	5.93012	0.0296843	41
Lvliang	Central	2013	1	0.616927	3.4012	0.237907	10.3476	5.93542	0.0377435	303
Lvliang	Central	2014	0.657162	0.617556	3.4012	0.239533	10.2737	5.97203	0.0313086	56
Lvliang	Central	2015	0.686007	0.627021	3.7136	0.286685	10.1268	5.94621	0.0262933	59
Lvliang	Central	2016	0.67288	0.627435	3.4657	0.277152	10.1618	5.95064	0.0191422	59
Lvliang	Central	2017	0.620914	0.633488	4.0254	0.240685	10.4308	5.95842	0.0130457	49
Lvliang	Central	2018	0.661982	0.639707	4.3175	0.28856	10.5074	5.96101	0.0309401	49
Lvliang	Central	2019	0.644026	0.602205	4.7185	0.284829	10.5685	5.97635	0.0298183	49
Luoyang	Central	2011	0.939258	0.628096	5.6312	0.109851	10.6261	6.56145	0.0497764	141
Luoyang	Central	2012	1.0737	0.623445	5.5797	0.115766	10.7214	6.56583	0.0333858	168
Luoyang	Central	2013	1.44552	0.624032	6.0799	0.118879	10.723	6.53727	0.0354064	329
Luoyang	Central	2014	0.881379	0.623894	6.2005	0.125736	10.808	6.5429	0.0329692	178
Luoyang	Central	2015	0.915691	0.632237	6.1026	0.137721	10.8531	6.54865	0.035018	180
Luoyang	Central	2016	0.899977	0.638237	6.2066	0.135314	10.9404	6.55536	0.0305341	183
Luoyang	Central	2017	0.916725	0.639309	6.5206	0.128049	11.0506	6.60259	0.0309383	160
Luoyang	Central	2018	0.950185	0.65056	6.6921	0.128743	11.1229	6.6053	0.0309628	171
Luoyang	Central	2019	0.959656	0.603966	6.6346	0.128614	11.197	6.6107	0.0307144	180
Luohe	Central	2011	0.955149	0.617992	1.7918	0.116376	10.2917	5.62546	0.0383738	102
Luohe	Central	2012	0.968842	0.612092	2.3026	0.140134	10.3485	5.61677	0.0326526	103
Luohe	Central	2013	0.957842	0.61279	3.2958	0.146882	10.3559	5.61532	0.0319668	282
Luohe	Central	2014	0.897952	0.613712	3.091	0.144435	10.5097	5.5999	0.0506326	96
Luohe	Central	2015	0.903842	0.6	3.8501	0.165082	10.545	5.58875	0.0464834	99
Luohe	Central	2016	0.892799	0.6	3.7842	0.165765	10.6247	5.59471	0.0412568	114
Luohe	Central	2017	0.87961	0.6	4.4308	0.150295	10.6939	5.59099	0.0451262	115
Luohe	Central	2018	0.900366	0.610522	4.3944	0.148837	10.7479	5.59099	0.0506449	115
Luohe	Central	2019	0.89133	0.602776	4.8903	0.136343	10.9885	5.59099	0.041222	145
Ma'anshan	Central	2011	1.0079	0.625427	4.6634	0.120867	10.859	5.43022	0.236895	201
Ma'anshan	Central	2012	1.07894	0.621755	5.3799	0.154522	10.937	5.43154	0.18713	218
Ma'anshan	Central	2013	1.02369	0.616979	5.5759	0.156705	10.9456	5.4311	0.173732	378
Ma'anshan	Central	2014	0.94174	0.618315	5.6971	0.136864	11.0036	5.42978	0.136929	239
Ma'anshan	Central	2015	0.936533	0.630407	6.2519	0.148121	11.0154	5.42891	0.134789	246
Ma'anshan	Central	2016	0.924895	0.631597	6.4003	0.143059	11.0949	5.43372	0.141511	235
Ma'anshan	Central	2017	0.934365	0.631969	6.697	0.13315	11.2214	5.43372	0.15028	234
Ma'anshan	Central	2018	0.972175	0.649721	6.9441	0.118115	11.3229	5.43372	0.154163	245
Ma'anshan	Central	2019	0.946022	0.604454	6.713	0.120006	11.4061	5.43372	0.169901	270
Maoming	Eastern	2011	1.04253	0.609197	2.9957	0.0926974	10.3026	6.62566	0.0341893	36
Maoming	Eastern	2012	1.13009	0.605027	3.6636	0.0993029	10.3945	6.62685	0.0339284	40
Maoming	Eastern	2013	1.08881	0.604462	4.382	0.101192	10.2576	6.62446	0.035073	477
Maoming	Eastern	2014	0.899376	0.604111	4.2047	0.112062	10.5701	6.63988	0.0359282	44
Maoming	Eastern	2015	0.903458	0.611587	4.5218	0.138983	10.6047	6.65814	0.0410644	45
Maoming	Eastern	2016	0.887071	0.612089	4.7622	0.132637	10.6739	6.67456	0.0368999	47
Maoming	Eastern	2017	0.879947	0.61542	5.1648	0.131512	10.7604	6.68586	0.0468677	49
Maoming	Eastern	2018	0.911339	0.627921	5.1533	0.13695	10.8078	6.69332	0.0490739	54
Maoming	Eastern	2019	0.883054	0.600716	5.6168	0.140874	10.8419	6.70196	0.0603946	69
Meishan	Western	2011	1.01514	0.620724	3.7612	0.176503	10.0342	5.85765	0.0130234	52
Meishan	Western	2012	1.0474	0.616349	4.0431	0.184839	10.1723	5.85965	0.0158447	59
Meishan	Western	2013	1.02062	0.61296	4.4773	0.20076	10.1037	5.86221	0.0207488	160
Meishan	Western	2014	0.988374	0.613033	4.2627	0.192574	10.3629	5.86533	0.0215899	66
Meishan	Western	2015	0.988187	0.619643	4.3041	0.201131	10.4452	5.86107	0.0124059	67
Meishan	Western	2016	0.966872	0.632633	4.4543	0.193344	10.5248	5.85793	0.0123712	68
Meishan	Western	2017	0.955318	0.634551	4.7095	0.190714	10.5867	5.8522	0.0157441	71
Meishan	Western	2018	0.98289	0.644345	5.0938	0.187334	10.6491	5.84354	0.0373706	72
Meishan	Western	2019	0.964544	0.603336	5.5294	0.187915	10.74	5.83773	0.0255705	79
Meizhou	Eastern	2011	0.988352	0.620126	3.1781	0.209476	9.71854	6.24649	0.124674	67
Meizhou	Eastern	2012	1.02948	0.607364	3.912	0.235295	9.76566	6.25287	0.127192	42
Meizhou	Eastern	2013	0.985906	0.61352	3.5835	0.257868	9.63155	6.25996	0.136517	237
Meizhou	Eastern	2014	0.919686	0.613798	5.3132	0.304818	9.92959	6.26682	0.1513	44
Meizhou	Eastern	2015	0.918653	0.620523	5.7301	0.392147	10.0058	6.28451	0.157051	47
Meizhou	Eastern	2016	0.8944	0.613451	4.1744	0.367281	10.0871	6.30628	0.136469	47
Meizhou	Eastern	2017	0.88587	0.617458	4.5433	0.367457	10.1114	6.31173	0.121309	46
Meizhou	Eastern	2018	0.898259	0.637757	4.9273	0.400947	10.1412	6.3081	0.121796	46
Meizhou	Eastern	2019	0.895394	0.601116	5.3471	0.373918	10.2071	6.30445	0.101617	48
Mianyang	Western	2011	1.00131	0.626896	4.3567	0.179609	10.1564	6.29637	0.100558	167
Mianyang	Western	2012	1.02818	0.624672	4.8675	0.186091	10.2057	6.29968	0.103762	189
Mianyang	Western	2013	1.00719	0.621791	4.9053	0.199736	10.1887	6.30335	0.119639	331
Mianyang	Western	2014	0.972124	0.615868	5.4681	0.186494	10.421	6.30646	0.11344	217
Mianyang	Western	2015	0.975764	0.627115	6.021	0.17892	10.4844	6.30463	0.0962134	227
Mianyang	Western	2016	0.968305	0.640133	6.2691	0.183041	10.5506	6.30079	0.0641851	237
Mianyang	Western	2017	0.979632	0.643759	6.5511	0.175956	10.6693	6.29342	0.0552914	250
Mianyang	Western	2018	1.00884	0.653899	6.6307	0.17716	10.7693	6.286	0.112812	93
Mianyang	Western	2019	1.01694	0.604834	6.452	0.158764	10.9799	6.2804	0.0731983	295
Mutankiang	Central	2011	1.01936	0.627247	3.2581	0.173229	10.4245	5.59099	0.715876	201
Mutankiang	Central	2012	1.03594	0.621408	3.1355	0.186392	10.5187	5.56107	0.266401	198
Mutankiang	Central	2013	1.03643	0.622787	3.434	0.182001	10.7569	5.55991	0.195396	146
Mutankiang	Central	2014	0.977933	0.623384	3.2958	0.189291	10.6641	5.57557	0.214478	182
Mutankiang	Central	2015	0.956763	0.636955	3.1781	0.184812	10.7654	5.57139	0.0651967	198
Mutankiang	Central	2016	0.91255	0.641077	3.7612	0.189319	10.8121	5.56452	0.055194	159
Mutankiang	Central	2017	1.0021	0.64224	3.7612	0.212795	10.8039	5.54908	0.179233	197
Mutankiang	Central	2018	1.02529	0.653272	3.6376	0.190943	10.7831	5.53733	0.288629	195
Mutankiang	Central	2019	0.910877	0.604634	4.0254	0.250129	10.3985	5.52545	0.413618	213
Nanchang	Central	2011	0.98552	0.645083	5.3471	0.111336	10.8785	6.22178	0.189163	968
Nanchang	Central	2012	1.01877	0.643687	5.8171	0.115149	10.9805	6.23637	0.174394	1003
Nanchang	Central	2013	1.0154	0.638906	5.7777	0.125708	11.0885	6.23245	0.180361	194
Nanchang	Central	2014	0.989657	0.634066	6.0064	0.128997	11.1616	6.24203	0.204662	1071
Nanchang	Central	2015	1.00116	0.646545	6.4313	0.135794	11.2369	6.2521	0.176459	1129
Nanchang	Central	2016	0.978235	0.654914	6.9412	0.133928	11.3096	6.25767	0.141851	1170
Nanchang	Central	2017	1.00132	0.652161	7.1301	0.135648	11.3932	6.26149	0.138684	1162
Nanchang	Central	2018	1.05409	0.667484	7.2626	0.142647	11.4703	6.2691	0.149314	1148
Nanchang	Central	2019	1.03026	0.607313	7.3821	0.149054	11.5171	6.2804	0.189738	1176
Nanchong	Western	2011	0.999141	0.615014	2.5649	0.227709	9.70418	6.62659	0.0205751	76
Nanchong	Western	2012	0.997138	0.61005	2.8904	0.236152	9.83932	6.63055	0.0223478	82
Nanchong	Western	2013	0.916435	0.60613	3.4965	0.233113	9.77018	6.6324	0.031362	206
Nanchong	Western	2014	0.919465	0.606586	3.4965	0.240696	10.0274	6.632	0.0120479	92
Nanchong	Western	2015	0.924537	0.61551	3.5553	0.243795	10.0808	6.62101	0.00453589	97
Nanchong	Western	2016	0.87054	0.624634	3.7612	0.258675	10.1609	6.60935	0.00647059	99
Nanchong	Western	2017	0.892989	0.624771	4.1589	0.251883	10.2582	6.60259	0.0107346	104
Nanchong	Western	2018	0.984908	0.635171	4.7791	0.246865	10.3483	6.5903	0.00501009	105
Nanchong	Western	2019	0.942494	0.60192	4.6913	0.239102	10.4933	6.58755	0.0279071	118
Nanjing	Eastern	2011	1.01554	0.667705	7.4097	0.108405	11.2419	6.45268	0.562123	1270
Nanjing	Eastern	2012	1.24863	0.670517	7.7824	0.106873	11.391	6.4574	0.479692	1021
Nanjing	Eastern	2013	0.988826	0.653566	8.0094	0.106207	11.7329	6.46272	0.431182	321
Nanjing	Eastern	2014	0.999605	0.653249	8.2006	0.104436	11.5857	6.47064	0.398463	1241
Nanjing	Eastern	2015	1.34745	0.670346	8.4657	0.10756	11.6799	6.47866	0.341066	1244
Nanjing	Eastern	2016	0.966439	0.68469	8.682	0.111762	11.754	6.4892	0.317505	1249
Nanjing	Eastern	2017	1.02464	0.681195	8.9571	0.115585	11.8499	6.51026	0.352794	1060
Nanjing	Eastern	2018	1.10372	0.696955	9.1647	0.119553	11.9374	6.53524	0.336744	1043
Nanjing	Eastern	2019	1.26981	0.612531	9.316	0.118172	12.0178	6.55536	0.344106	1236
Nanning	Western	2011	1.01077	0.641569	5.2933	0.136702	10.3473	6.56442	0.0733202	416
Nanning	Western	2012	1.03267	0.630317	5.8749	0.150412	10.4669	6.56878	0.104575	446
Nanning	Western	2013	1.01259	0.627674	6.2823	0.149239	10.5642	6.57786	0.0977058	164
Nanning	Western	2014	1.01667	0.632274	6.6733	0.147945	10.676	6.58893	0.0939242	488
Nanning	Western	2015	1.11656	0.640007	6.8565	0.15446	10.8009	6.59973	0.105718	507
Nanning	Western	2016	0.999385	0.646653	7.1188	0.1585	10.8728	6.61473	0.690373	533
Nanning	Western	2017	1.00914	0.652968	7.2284	0.156931	10.9673	6.62539	0.147104	562
Nanning	Western	2018	0.998662	0.667739	7.1405	0.17333	10.9313	6.63857	0.183464	582
Nanning	Western	2019	0.979821	0.607406	7.2313	0.175105	11.0307	6.65415	0.165917	623
Nanping	Eastern	2011	1.01331	0.633397	3.7377	0.130069	10.4275	5.74844	0.106361	73
Nanping	Eastern	2012	1.01641	0.624656	3.8712	0.13153	10.5389	5.74812	0.121269	74
Nanping	Eastern	2013	1.01607	0.61974	3.6636	0.161077	10.4629	5.75257	0.0935562	178
Nanping	Eastern	2014	1.02771	0.616438	3.9703	0.154464	10.7588	5.76079	0.0795239	74
Nanping	Eastern	2015	1.05342	0.629201	4.9836	0.179147	10.8382	5.76676	0.037042	77
Nanping	Eastern	2016	0.989259	0.631934	5.0752	0.171376	10.9153	5.77144	0.0573889	79
Nanping	Eastern	2017	1.00925	0.631517	4.625	0.174536	11.0167	5.76832	0.060027	81
Nanping	Eastern	2018	1.03627	0.642118	4.92	0.165365	11.1089	5.76832	0.0627147	84
Nanping	Eastern	2019	1.03435	0.603124	4.8598	0.155829	11.2123	5.76832	0.0611814	97
Nantong	Eastern	2011	1.08785	0.641351	6.5862	0.102801	10.9332	6.63844	0.452732	97
Nantong	Eastern	2012	1.09066	0.636369	6.3767	0.112534	11.043	6.63988	0.405216	99
Nantong	Eastern	2013	0.99559	0.621969	6.5323	0.114392	11.0928	6.64105	0.366598	246
Nantong	Eastern	2014	0.99387	0.620679	6.6516	0.114915	11.2575	6.64262	0.343887	105
Nantong	Eastern	2015	1.04997	0.633123	6.9098	0.121816	11.3414	6.64275	0.319838	109
Nantong	Eastern	2016	0.979228	0.6392	6.9689	0.110697	11.4371	6.64249	0.302795	124
Nantong	Eastern	2017	0.979722	0.640876	7.3771	0.104734	11.5523	6.64118	0.521867	118
Nantong	Eastern	2018	1.00952	0.655098	7.6425	0.104092	11.6555	6.63726	0.301757	125
Nantong	Eastern	2019	1.05647	0.605467	7.7749	0.10366	11.7621	6.63463	0.268556	147
Nanyang	Central	2011	1.03253	0.610577	4.3694	0.140601	9.97999	7.0849	0.0421905	55
Nanyang	Central	2012	1.02401	0.606498	4.3175	0.165143	10.047	7.09307	0.0354385	56
Nanyang	Central	2013	1.00138	0.605221	4.7622	0.171368	9.96848	7.0633	0.0445131	224
Nanyang	Central	2014	0.985811	0.607523	5.4681	0.168698	10.1906	7.07157	0.0449431	60
Nanyang	Central	2015	1.02884	0.61583	5.5491	0.179933	10.263	7.07302	0.0418776	63
Nanyang	Central	2016	0.995156	0.620937	5.5255	0.176176	10.3421	7.0775	0.0348488	67
Nanyang	Central	2017	0.991231	0.622904	5.7494	0.174591	10.412	7.08255	0.0393797	72
Nanyang	Central	2018	1.0158	0.63353	6.1225	0.181859	10.4778	7.11964	0.0475332	73
Nanyang	Central	2019	0.98585	0.601087	5.9738	0.184124	10.547	7.12206	0.0459438	79
Neijiang	Western	2011	1	0.615991	2.8904	0.142776	10.0459	6.05397	0.0194168	50
Neijiang	Western	2012	0.770223	0.610845	3.2958	0.145196	10.1789	6.05514	0.0202308	52
Neijiang	Western	2013	0.703027	0.607727	3.1781	0.111652	10.1283	6.05608	0.0210314	138
Neijiang	Western	2014	0.689319	0.607931	3.4657	0.144783	10.3425	6.05538	0.0167237	63
Neijiang	Western	2015	0.737859	0.619152	3.4965	0.160554	10.376	6.04784	0.00733343	64
Neijiang	Western	2016	0.66969	0.623761	3.8286	0.154298	10.4535	6.04025	0.0067825	69
Neijiang	Western	2017	0.647432	0.629527	4.6444	0.163287	10.4779	6.03309	0.0072025	77
Neijiang	Western	2018	0.634495	0.637197	4.9127	0.172401	10.5423	6.02345	0.0100229	83
Neijiang	Western	2019	0.606226	0.604208	4.7362	0.189846	10.5647	6.01616	0.00143273	92
Ningbo	Eastern	2011	1.05038	0.677162	6.7935	0.123897	11.2838	6.35472	1.04662	251
Ningbo	Eastern	2012	1.03963	0.6742	7.3658	0.125861	11.3648	6.35802	0.926164	252
Ningbo	Eastern	2013	1.02859	0.67771	7.511	0.131843	11.7192	6.36113	0.87196	302
Ningbo	Eastern	2014	1.03698	0.67647	7.4097	0.131514	11.4964	6.36647	0.845085	258
Ningbo	Eastern	2015	1.13187	0.69283	7.8442	0.156509	11.5364	6.37195	0.780951	266
Ningbo	Eastern	2016	1.04333	0.702094	7.9266	0.148421	11.6142	6.37843	0.725724	263
Ningbo	Eastern	2017	1.0987	0.699535	7.8766	0.143324	11.7277	6.38688	0.770016	261
Ningbo	Eastern	2018	1.25462	0.707891	8.079	0.148351	11.7951	6.39693	0.798132	248
Ningbo	Eastern	2019	1.22591	0.615649	8.0411	0.147509	11.8717	6.40688	0.765145	257
Ningde	Eastern	2011	1.17287	0.630415	3.1781	0.122644	10.4023	5.82806	0.114365	25
Ningde	Eastern	2012	1.05084	0.628672	3.6636	0.13193	10.5457	5.83247	0.143506	26
Ningde	Eastern	2013	1.01136	0.624368	3.5553	0.150118	10.4828	5.84267	0.162867	235
Ningde	Eastern	2014	1.01388	0.619765	3.8918	0.145269	10.7866	5.85708	0.179249	28
Ningde	Eastern	2015	1.01766	0.629536	4.1271	0.166743	10.8591	5.85965	0.0983915	30
Ningde	Eastern	2016	0.933317	0.634287	4.8828	0.16445	10.9395	5.85793	0.157607	30
Ningde	Eastern	2017	0.88904	0.633121	5.247	0.166622	11.0287	5.86079	0.171625	32
Ningde	Eastern	2018	0.980483	0.643524	5.3423	0.153922	11.1106	5.86647	0.18247	32
Ningde	Eastern	2019	1.00018	0.603149	5.4889	0.138434	11.3416	5.87212	0.173884	39
Panzhihua	Western	2011	1.01938	0.645971	3.989	0.141934	10.8787	4.71402	0.026595	189
Panzhihua	Western	2012	0.996972	0.640962	3.8918	0.146173	11.0086	4.71671	0.021045	193
Panzhihua	Western	2013	0.978162	0.632986	4.382	0.143664	11.1776	4.71761	0.0144773	381
Panzhihua	Western	2014	0.998453	0.628405	4.8363	0.139148	11.1654	4.71761	0.0212503	260
Panzhihua	Western	2015	0.992873	0.63971	4.7791	0.121759	11.2263	4.71223	0.0172597	215
Panzhihua	Western	2016	0.947127	0.636528	5.0239	0.120266	11.3172	4.70953	0.0137399	226
Panzhihua	Western	2017	0.955275	0.654493	5.1985	0.11976	11.4359	4.70048	2.18417e-05	239
Panzhihua	Western	2018	0.962567	0.670659	5.1761	0.117543	11.461	4.69135	0.026083	246
Panzhihua	Western	2019	0.91634	0.702977	5.2311	0.135968	11.3201	4.68213	0.0314059	148
Panjin	Eastern	2011	0.9643	0.640494	2.9957	0.128692	11.2846	4.87672	0.0461618	38
Panjin	Eastern	2012	1.00334	0.639856	3.5553	0.146332	11.3754	4.86753	0.0563433	44
Panjin	Eastern	2013	0.989538	0.637907	3.5264	0.144523	11.5592	4.85904	0.0599192	234
Panjin	Eastern	2014	0.956702	0.634815	4.0775	0.156536	11.4144	4.86059	0.0431868	55
Panjin	Eastern	2015	0.954162	0.641962	4.4067	0.137903	11.3777	4.86291	0.0441179	55
Panjin	Eastern	2016	0.899775	0.649005	4.5433	0.181823	11.1578	4.86753	0.141903	53
Panjin	Eastern	2017	0.912688	0.650124	5.037	0.169809	11.2343	4.86753	0.0997871	52
Panjin	Eastern	2018	0.947913	0.660118	4.8978	0.168925	11.3457	4.86753	0.138668	54
Panjin	Eastern	2019	0.94767	0.605871	5.247	0.181823	11.3962	4.86753	0.166745	62
Pingdingshan	Central	2011	0.976871	0.616301	4.3694	0.117992	10.3165	6.29932	0.0186666	113
Pingdingshan	Central	2012	0.95237	0.612319	3.8918	0.14016	10.3215	6.30481	0.0171771	113
Pingdingshan	Central	2013	0.925346	0.613012	4.6151	0.145521	10.2729	6.28432	0.0189471	249
Pingdingshan	Central	2014	0.922084	0.61696	4.8442	0.147532	10.4047	6.31753	0.026112	101
Pingdingshan	Central	2015	0.962087	0.619504	4.7791	0.152082	10.4336	6.3274	0.0261792	98
Pingdingshan	Central	2016	0.915477	0.623217	4.9972	0.151035	10.5107	6.33683	0.0175406	102
Pingdingshan	Central	2017	0.902587	0.624368	5.5568	0.159218	10.5957	6.34212	0.020065	141
Pingdingshan	Central	2018	0.925806	0.636392	5.5872	0.169796	10.6593	6.34388	0.0184314	127
Pingdingshan	Central	2019	0.93272	0.602122	5.5645	0.170553	10.7622	6.34564	0.0152099	130
Pingxiang	Central	2011	0.961866	0.626969	3.1355	0.165181	10.4731	5.2428	0.0724208	39
Pingxiang	Central	2012	1.00855	0.621748	2.9444	0.183266	10.5761	5.25437	0.0957009	58
Pingxiang	Central	2013	0.957111	0.618399	3.1781	0.187392	10.625	5.26269	0.106556	327
Pingxiang	Central	2014	0.972328	0.615021	4.0775	0.180991	10.7335	5.27658	0.105518	57
Pingxiang	Central	2015	0.978646	0.624422	4.4773	0.203643	10.7817	5.28624	0.0861184	57
Pingxiang	Central	2016	0.945095	0.628986	4.2047	0.200365	10.8653	5.2933	0.0913969	58
Pingxiang	Central	2017	0.944965	0.631847	4.9273	0.224117	10.8651	5.29832	0.102649	137
Pingxiang	Central	2018	0.945752	0.641599	4.8752	0.243086	10.8649	5.29832	0.111661	141
Pingxiang	Central	2019	0.950563	0.603021	5.1591	0.296557	10.7791	5.29832	0.126491	160
Putian	Eastern	2011	0.95626	0.629699	3.6376	0.0908121	10.5381	5.78383	0.285662	51
Putian	Eastern	2012	0.970129	0.626383	3.4657	0.0979274	10.668	5.79271	0.232052	53
Putian	Eastern	2013	0.94122	0.62311	3.3673	0.107355	10.6017	5.80453	0.220162	332
Putian	Eastern	2014	0.948724	0.620178	3.6376	0.105127	10.876	5.82216	0.214358	60
Putian	Eastern	2015	0.928474	0.631392	4.0775	0.114066	10.966	5.83686	0.443088	62
Putian	Eastern	2016	0.926815	0.638062	4.7536	0.113474	11.0558	5.84932	0.165154	60
Putian	Eastern	2017	0.906173	0.637338	4.852	0.112207	11.1608	5.86363	0.179953	71
Putian	Eastern	2018	0.897343	0.64467	5.1475	0.10167	11.2558	5.87774	0.165592	71
Putian	Eastern	2019	0.907273	0.604904	5.2523	0.0908917	11.4002	5.89164	0.151356	69
Puyang	Central	2011	0.963915	0.616661	3.8918	0.132002	10.1293	6.02393	0.0434155	29
Puyang	Central	2012	0.994798	0.612254	3.9318	0.152229	10.2275	6.03787	0.0394575	27
Puyang	Central	2013	0.97469	0.615645	4.1897	0.153798	10.2077	6.03859	0.0364432	286
Puyang	Central	2014	0.975415	0.615514	4.2905	0.14514	10.4601	6.0424	0.0351231	19
Puyang	Central	2015	0.961487	0.624736	4.3438	0.164611	10.5144	6.05608	0.0275117	20
Puyang	Central	2016	0.95488	0.66907	4.6151	0.15289	10.5981	6.06611	0.0221542	26
Puyang	Central	2017	0.939547	0.625921	4.8283	0.164103	10.6837	6.06843	0.0251367	34
Puyang	Central	2018	0.951072	0.63758	4.9127	0.187409	10.7286	6.07074	0.033002	41
Puyang	Central	2019	0.902343	0.602769	5.1761	0.221345	10.6876	6.07304	0.0530812	48
Qitaihe	Central	2011	1	0.628545	1.3863	0.18816	10.4106	4.53045	0.0194314	16
Qitaihe	Central	2012	0.692294	0.628625	2.3979	0.203601	10.3831	4.52721	0.0211315	14
Qitaihe	Central	2013	0.63766	0.630155	3.2958	0.261887	10.1733	4.52396	0.00628598	147
Qitaihe	Central	2014	0.648381	0.62515	2.1972	0.28973	10.1315	4.49312	0.00576229	26
Qitaihe	Central	2015	0.630058	0.635017	2.7726	0.340748	10.1195	4.45085	0.000644239	35
Qitaihe	Central	2016	0.653064	0.649669	2.1972	0.423203	10.1849	4.40672	0.000726519	39
Qitaihe	Central	2017	0.656179	0.651672	1.9459	0.38579	10.2694	4.36945	0.00164706	43
Qitaihe	Central	2018	0.688391	0.655155	2.5649	0.37661	10.3744	4.35671	0.00194986	41
Qitaihe	Central	2019	0.69698	0.605348	3.2958	0.591331	10.306	4.34381	0.00380346	53
Tsitsihar	Central	2011	0.958334	0.621891	4.2627	0.12835	9.89419	6.34159	0.0623503	88
Tsitsihar	Central	2012	0.982745	0.61518	4.3944	0.224285	10.0051	6.33363	0.0440436	90
Tsitsihar	Central	2013	0.960159	0.612932	4.7185	0.0847894	10.0029	6.32436	0.0415224	129
Tsitsihar	Central	2014	0.974818	0.615705	4.852	0.259384	10.0475	6.31915	0.0460389	99
Tsitsihar	Central	2015	0.958633	0.623115	4.9416	0.305893	10.1036	6.31228	0.0275182	116
Tsitsihar	Central	2016	0.94973	0.622737	4.8978	0.500287	10.1539	6.30445	0.0129995	101
Tsitsihar	Central	2017	0.913432	0.62017	4.9127	0.347819	10.1744	6.28972	0.0079274	104
Tsitsihar	Central	2018	0.910515	0.634374	4.9273	0.360327	10.1762	6.27664	0.0192801	101
Tsitsihar	Central	2019	0.797203	0.601906	5.1059	0.427441	10.0287	6.2691	0.0378374	108
Qinzhou	Western	2011	0.896009	0.609235	2.1972	0.149976	10.04	5.96461	0.29787	43
Qinzhou	Western	2012	0.919729	0.605765	2.9957	0.177218	10.0055	5.96973	0.343932	36
Qinzhou	Western	2013	0.89099	0.602903	2.9957	0.177234	9.85146	5.97432	0.290194	243
Qinzhou	Western	2014	0.919746	0.603285	4.2195	0.166083	10.2025	5.98896	0.383249	44
Qinzhou	Western	2015	0.911445	0.612452	3.9703	0.202093	10.2942	5.99894	0.379004	54
Qinzhou	Western	2016	0.906582	0.615868	4.9345	0.176098	10.4388	6.00881	1.62806	72
Qinzhou	Western	2017	0.885782	0.617095	4.6444	0.156725	10.6006	6.01616	0.258746	47
Qinzhou	Western	2018	0.898871	0.630138	4.3438	0.172399	10.5775	6.02345	0.17594	51
Qinzhou	Western	2019	0.867603	0.601096	3.9703	0.165472	10.6194	6.03309	0.150684	63
Qinhuangdao	Eastern	2011	0.941725	0.644999	4.0775	0.157576	10.4827	5.66677	0.655683	310
Qinhuangdao	Eastern	2012	0.971275	0.633668	4.5539	0.175513	10.5402	5.6716	0.244442	534
Qinhuangdao	Eastern	2013	0.946815	0.635291	4.3175	0.171393	10.5939	5.67675	0.231899	260
Qinhuangdao	Eastern	2014	1.00946	0.630765	4.6821	0.176632	10.5785	5.68324	0.220764	525
Qinhuangdao	Eastern	2015	0.944372	0.644673	4.9698	0.182573	10.6151	5.68799	0.229279	525
Qinhuangdao	Eastern	2016	0.948631	0.65366	5.6168	0.181992	11.2085	5.69373	0.214747	517
Qinhuangdao	Eastern	2017	0.948892	0.658403	5.7071	0.175093	10.7863	5.69709	0.224799	516
Qinhuangdao	Eastern	2018	0.963453	0.667115	5.8551	0.178072	10.8663	5.70044	0.0547876	504
Qinhuangdao	Eastern	2019	0.943813	0.60733	6.0497	0.197234	10.8461	5.70711	0.222532	315
Qingdao	Eastern	2011	1.07312	0.660185	6.7639	0.099471	11.2327	6.63988	0.70603	380
Qingdao	Eastern	2012	1.04847	0.65778	7.3038	0.104898	11.3227	6.64379	0.632825	385
Qingdao	Eastern	2013	1.01094	0.656193	7.6926	0.126674	11.5468	6.64847	0.602905	336
Qingdao	Eastern	2014	0.962537	0.658271	7.9102	0.123643	11.4775	6.6557	0.564543	402
Qingdao	Eastern	2015	1.11069	0.671163	7.9058	0.13149	11.5378	6.66173	0.465911	412
Qingdao	Eastern	2016	0.996379	0.688377	8.0746	0.135133	11.6028	6.66823	0.43504	431
Qingdao	Eastern	2017	0.999687	0.674892	8.226	0.127269	11.6887	6.68336	0.454174	431
Qingdao	Eastern	2018	1.22361	0.678503	8.2863	0.129965	11.7634	6.69827	0.442955	487
Qingdao	Eastern	2019	1.14881	0.608686	8.4816	0.134228	11.7303	6.71417	0.504505	500
Qingyang	Western	2011	1	0.626621	1.9459	0.297425	9.92847	5.56299	0.00195891	48
Qingyang	Western	2012	1	0.613179	2.7726	0.299959	10.0809	5.56873	0.0087362	55
Qingyang	Western	2013	0.704726	0.617948	1.0986	0.302884	10.0402	5.57519	0.0088663	354
Qingyang	Western	2014	0.653843	0.619619	3.091	0.277605	10.3118	5.57935	0.00665759	61
Qingyang	Western	2015	0.660064	0.626812	2.5649	0.340601	10.2171	5.5786	0.00795479	67
Qingyang	Western	2016	0.630893	0.617993	3.2958	0.360024	10.1937	5.59842	0.00667227	63
Qingyang	Western	2017	0.625843	0.62804	4.0775	0.40026	10.167	5.59842	0.0029107	66
Qingyang	Western	2018	0.714427	0.638985	3.7612	0.355416	10.3518	5.59842	0.00236701	82
Qingyang	Western	2019	1	0.602758	3.989	0.378397	10.3948	5.59842	0.0021288	79
Qujing	Western	2011	1.00213	0.624718	2.7726	0.183642	9.93246	6.44461	0.00928837	39
Qujing	Western	2012	1.02824	0.614918	2.5649	0.201355	10.0716	6.41934	0.0113613	41
Qujing	Western	2013	0.991399	0.612382	3.5835	0.187674	10.1134	6.45079	0.0145119	205
Qujing	Western	2014	0.982461	0.615207	4.4308	0.202601	10.223	6.45252	0.0166463	38
Qujing	Western	2015	1.00058	0.620184	4.1109	0.219996	10.2053	6.47266	0.0211314	32
Qujing	Western	2016	1.00593	0.623985	4.7791	0.225421	10.2842	6.4802	0.0235698	42
Qujing	Western	2017	0.940196	0.624048	5.2781	0.227983	10.3674	6.48768	0.0303376	44
Qujing	Western	2018	0.959632	0.633099	5.2627	0.237039	10.3982	6.49527	0.0378831	49
Qujing	Western	2019	1.06051	0.601588	5.118	0.205299	10.6637	6.49979	0.0315381	53
Quanzhou	Eastern	2011	1.19346	0.654563	5.5255	0.0695384	10.8637	6.53292	0.258051	171
Quanzhou	Eastern	2012	1.19346	0.653531	5.9375	0.075414	10.9559	6.53857	0.335059	170
Quanzhou	Eastern	2013	1.19346	0.654053	6.1821	0.080915	11.2134	6.54865	0.345817	335
Quanzhou	Eastern	2014	1.19346	0.642665	6.2897	0.083149	11.131	6.56512	0.330509	171
Quanzhou	Eastern	2015	1.03842	0.651689	7.2772	0.0879626	11.1903	6.57828	0.645419	172
Quanzhou	Eastern	2016	0.932167	0.658023	7.6163	0.08992	11.2617	6.58755	0.232459	173
Quanzhou	Eastern	2017	0.821253	0.656636	7.5321	0.0843963	11.3817	6.60259	0.207017	170
Quanzhou	Eastern	2018	0.971212	0.668573	7.8474	0.0746795	11.4888	6.61874	0.218981	173
Quanzhou	Eastern	2019	1.19346	0.60764	7.7656	0.0661752	11.6445	6.63068	0.212306	203
Rizhao	Eastern	2011	0.970521	0.631675	4.1431	0.102427	10.6737	5.6647	1.1085	71
Rizhao	Eastern	2012	1.05353	0.635514	4.2047	0.102046	10.7758	5.66504	1.18047	76
Rizhao	Eastern	2013	0.937551	0.628832	4.2627	0.105486	10.8538	5.66677	1.36453	290
Rizhao	Eastern	2014	0.939453	0.624027	4.5326	0.104083	10.9393	5.67675	1.32495	87
Rizhao	Eastern	2015	0.966353	0.631682	5.0434	0.11095	10.9701	5.68664	0.563845	100
Rizhao	Eastern	2016	0.94177	0.64206	4.7095	0.113775	11.0406	5.69709	0.457633	97
Rizhao	Eastern	2017	0.933363	0.638935	5.4116	0.115619	11.1428	5.71043	0.450383	77
Rizhao	Eastern	2018	0.982567	0.646933	5.5134	0.117863	11.2296	5.72031	0.406382	73
Rizhao	Eastern	2019	0.957543	0.60396	5.826	0.137223	11.1021	5.72685	0.539932	96
Sanmenxia	Central	2011	0.952632	0.63119	3.1355	0.115108	10.7375	5.41699	0.0123982	67
Sanmenxia	Central	2012	0.993429	0.625338	4.0604	0.121639	10.8279	5.42009	0.0129137	66
Sanmenxia	Central	2013	0.923378	0.625164	3.7136	0.129244	10.8689	5.42274	0.0151856	378
Sanmenxia	Central	2014	0.923427	0.624657	4.0943	0.133571	10.9198	5.42627	0.0118127	56
Sanmenxia	Central	2015	0.927551	0.630543	4.0254	0.138152	10.9274	5.43022	0.0217915	57
Sanmenxia	Central	2016	0.896945	0.640734	4.2767	0.1409	10.9835	5.43372	0.0547116	61
Sanmenxia	Central	2017	0.898065	0.638684	4.1271	0.146849	11.0663	5.43808	0.0547271	72
Sanmenxia	Central	2018	0.942786	0.647898	4.3944	0.159619	11.1168	5.42935	0.0729742	77
Sanmenxia	Central	2019	0.92333	0.603674	4.8203	0.18503	11.0584	5.42495	0.126747	104
Sanming	Eastern	2011	0.973198	0.63589	3.091	0.09973	10.7868	5.60947	0.0946146	85
Sanming	Eastern	2012	0.990459	0.627515	3.6109	0.114407	10.886	5.6124	0.150234	83
Sanming	Eastern	2013	0.950841	0.625392	3.7612	0.126803	10.8809	5.62185	0.0699475	179
Sanming	Eastern	2014	0.963298	0.620969	4.5539	0.122671	11.0758	5.63907	0.0774075	86
Sanming	Eastern	2015	0.995378	0.632784	4.5643	0.140494	11.1269	5.64933	0.056519	87
Sanming	Eastern	2016	0.967969	0.637825	5.4806	0.136393	11.2018	5.65249	0.0773269	86
Sanming	Eastern	2017	0.964965	0.633584	5.0689	0.138077	11.3185	5.65948	0.0732242	88
Sanming	Eastern	2018	1.01599	0.643787	5.1761	0.126226	11.4231	5.66296	0.0733843	94
Sanming	Eastern	2019	1.04214	0.603385	5.2311	0.121666	11.5193	5.66643	0.0708945	114
Sanya	Eastern	2011	0.761751	0.666225	0	0.252245	10.7237	4.05352	0.0199112	715
Sanya	Eastern	2012	0.795316	0.668214	1.7918	0.249978	10.7443	4.05526	0.0292072	772
Sanya	Eastern	2013	0.696346	0.670535	2.0794	0.236743	11.0728	4.05178	0.0250556	240
Sanya	Eastern	2014	1	0.673107	2.1972	0.260691	10.9075	4.06217	0.00623011	780
Sanya	Eastern	2015	0.736102	0.6895	2.1972	0.271479	10.9765	4.06389	0.035017	802
Sanya	Eastern	2016	1	0.701481	2.3979	0.264461	11.0552	4.06044	0.0783513	837
Sanya	Eastern	2017	1	0.701065	3.0445	0.245413	11.1531	4.07754	0.0943227	827
Sanya	Eastern	2018	1	0.714805	2.7726	0.30027	11.2571	4.09434	0.105638	828
Sanya	Eastern	2019	0.635999	0.615956	3.6376	0.317679	11.3749	4.12713	0.143638	869
Xiamen	Eastern	2011	0.993688	0.723507	5.9764	0.15322	11.1681	5.20785	1.78447	733
Xiamen	Eastern	2012	0.998017	0.726907	6.3208	0.163637	11.2566	5.23697	1.66935	754
Xiamen	Eastern	2013	0.967967	0.724476	6.3544	0.171211	11.9395	5.26734	1.72608	430
Xiamen	Eastern	2014	1.01722	0.701966	6.6412	0.167478	11.3717	5.29882	1.56655	778
Xiamen	Eastern	2015	0.986643	0.722099	6.9334	0.187872	11.4118	5.33417	3.86009	682
Xiamen	Eastern	2016	0.965868	0.732178	7.1381	0.200472	11.4854	5.37528	1.35374	647
Xiamen	Eastern	2017	0.962972	0.730295	7.4793	0.185897	11.5866	5.42053	1.35184	607
Xiamen	Eastern	2018	0.999325	0.735767	7.669	0.18627	11.6786	5.46806	1.25267	669
Xiamen	Eastern	2019	1.05462	0.618428	7.6411	0.15229	11.8688	5.52943	1.06971	600
Shantou	Eastern	2011	0.949984	0.645383	4.3307	0.118881	10.0688	6.26682	0.444919	18
Shantou	Eastern	2012	0.934532	0.638077	4.7875	0.121355	10.1747	6.27514	0.389934	18
Shantou	Eastern	2013	0.912083	0.633605	4.6821	0.122143	10.275	6.28488	0.365356	551
Shantou	Eastern	2014	0.92405	0.633499	4.4427	0.124511	10.3482	6.29766	0.341811	18
Shantou	Eastern	2015	0.91561	0.642081	4.9416	0.150414	10.4262	6.30719	0.305274	18
Shantou	Eastern	2016	0.914178	0.644576	4.8363	0.142117	10.5292	6.31897	0.251691	19
Shantou	Eastern	2017	0.889141	0.645049	5.2883	0.141062	10.6461	6.3315	0.253131	19
Shantou	Eastern	2018	0.92323	0.652476	5.3519	0.130213	10.7071	6.34036	0.221187	38
Shantou	Eastern	2019	0.926585	0.60483	5.5491	0.14348	10.772	6.34739	0.222904	24
Shanwei	Eastern	2011	0.890361	0.611778	0.6931	0.135074	9.83532	5.84673	0.293777	13
Shanwei	Eastern	2012	1.22567	0.608362	2.5649	0.144145	9.93343	5.8499	0.293948	13
Shanwei	Eastern	2013	0.837084	0.606864	3.4012	0.156765	9.85377	5.85765	0.385	246
Shanwei	Eastern	2014	0.901047	0.606172	2.3979	0.174132	10.0828	5.87437	0.338221	14
Shanwei	Eastern	2015	0.794794	0.614334	2.3026	0.279436	10.1379	5.88332	0.258088	16
Shanwei	Eastern	2016	0.781962	0.614852	2.7081	0.249712	10.2165	5.8861	0.239027	16
Shanwei	Eastern	2017	0.768451	0.615867	4.2195	0.261601	10.2621	5.89164	0.232748	17
Shanwei	Eastern	2018	0.783675	0.631309	4.4427	0.273732	10.3361	5.87212	0.193112	18
Shanwei	Eastern	2019	0.769757	0.60079	4.8675	0.258263	10.4901	5.87493	0.236389	22
Shangluo	Western	2011	0.804024	0.612991	1.7918	0.294257	9.64924	5.50696	0.0599227	53
Shangluo	Western	2012	1	0.609548	2.9957	0.31662	9.8035	5.51464	0.0115248	59
Shangluo	Western	2013	1	0.613912	2.3026	0.286442	9.92103	5.52026	0.00757363	226
Shangluo	Western	2014	1	0.60879	2.7081	0.283268	10.108	5.52625	0.0389852	68
Shangluo	Western	2015	0.85614	0.619338	3.091	0.291929	10.1817	5.52705	0.0301083	75
Shangluo	Western	2016	0.649735	0.624724	4.3438	0.275962	10.2947	5.52943	0.020624	72
Shangluo	Western	2017	0.628881	0.613288	4.5433	0.278683	10.369	5.53339	0.0291741	71
Shangluo	Western	2018	0.627533	0.630187	4.2195	0.294562	10.4537	5.52943	0.0258142	65
Shangluo	Western	2019	0.625848	0.601174	4.2627	0.356716	10.4683	5.52146	0.0225541	70
Shangqiu	Central	2011	0.980781	0.618055	3.2958	0.175055	9.78577	6.82698	0.00958035	83
Shangqiu	Central	2012	0.970547	0.612191	4.3944	0.204908	9.85372	6.83572	0.00972952	82
Shangqiu	Central	2013	0.949272	0.609558	3.989	0.204675	9.69966	6.84418	0.0101574	270
Shangqiu	Central	2014	0.950872	0.610528	4.382	0.207406	10.0587	6.85235	0.0123211	82
Shangqiu	Central	2015	0.938543	0.619706	4.1109	0.210634	10.1242	6.86213	0.0103324	88
Shangqiu	Central	2016	0.949195	0.622487	4.5747	0.212368	10.2158	6.87626	0.00822044	93
Shangqiu	Central	2017	0.942008	0.621666	5.1358	0.210916	10.3128	6.88959	0.00897796	99
Shangqiu	Central	2018	0.957577	0.63059	5.3279	0.210365	10.3943	6.90073	0.00988583	105
Shangqiu	Central	2019	0.969015	0.601288	5.5255	0.184658	10.5896	6.90975	0.0118853	113
Shanghai	Eastern	2011	0.771691	0.679591	8.2517	0.203946	11.3213	7.25545	1.47223	360
Shanghai	Eastern	2012	0.826734	0.684371	8.4191	0.207317	11.3548	7.26066	1.36559	355
Shanghai	Eastern	2013	0.744234	0.682906	8.5029	0.209637	11.4086	7.26515	1.2656	212
Shanghai	Eastern	2014	0.8446	0.681403	8.6237	0.208906	11.4863	7.26927	1.21557	352
Shanghai	Eastern	2015	0.759404	0.698303	8.8804	0.246445	11.5502	7.27295	1.11351	355
Shanghai	Eastern	2016	0.895143	0.708191	9.0558	0.245538	11.6662	7.27656	1.01716	355
Shanghai	Eastern	2017	1	0.710815	9.2803	0.246389	11.7491	7.28139	1.05002	354
Shanghai	Eastern	2018	1	0.730564	9.4094	0.255556	11.8129	7.28551	1.0407	354
Shanghai	Eastern	2019	1	0.619545	9.668	0.214364	11.9658	7.29029	0.892306	358
Shangrao	Central	2011	0.978913	0.616598	2.9444	0.216644	9.72991	6.61379	0.154334	28
Shangrao	Central	2012	1.18478	0.610619	3.4965	0.240447	9.85624	6.49723	0.134941	28
Shangrao	Central	2013	0.908662	0.60277	3.8501	0.254193	9.82217	6.50039	0.140733	225
Shangrao	Central	2014	1.31969	0.602975	4.4773	0.248095	10.0528	6.6417	0.160103	32
Shangrao	Central	2015	0.82965	0.620322	4.6052	0.276801	10.1118	6.65131	0.162401	34
Shangrao	Central	2016	0.82703	0.621921	4.9273	0.272628	10.2034	6.65673	0.156292	37
Shangrao	Central	2017	0.804104	0.62005	5.3799	0.272796	10.3015	6.66185	0.173851	40
Shangrao	Central	2018	0.807545	0.632795	5.8201	0.280621	10.3907	6.66696	0.127771	41
Shangrao	Central	2019	0.792543	0.601209	5.8889	0.291262	10.5143	6.6733	0.0800277	49
Shaoguan	Eastern	2011	1.00671	0.618428	3.4012	0.157392	10.2667	5.79575	0.140697	102
Shaoguan	Eastern	2012	1.00273	0.625064	3.6889	0.163309	10.3641	5.79332	0.14231	103
Shaoguan	Eastern	2013	0.969694	0.620689	4.1589	0.166643	10.3351	5.79088	0.142451	302
Shaoguan	Eastern	2014	1.00634	0.622415	3.434	0.177085	10.5554	5.79484	0.129855	112
Shaoguan	Eastern	2015	1.01545	0.631922	4.1744	0.244798	10.581	5.79818	0.127657	117
Shaoguan	Eastern	2016	0.982157	0.637033	4.5539	0.219977	10.6307	5.80513	0.119582	117
Shaoguan	Eastern	2017	0.987828	0.631759	5.1705	0.249673	10.6445	5.81413	0.132978	116
Shaoguan	Eastern	2018	0.973496	0.649884	5.591	0.252449	10.7138	5.81711	0.116079	108
Shaoguan	Eastern	2019	0.96408	0.602537	5.8081	0.290267	10.6861	5.82008	0.138256	107
Shaoyang	Central	2011	1.03773	0.612906	2.7081	0.215057	9.45697	6.67935	0.0280108	37
Shaoyang	Central	2012	1.02794	0.60454	3.3673	0.241124	9.5754	6.68386	0.0290175	34
Shaoyang	Central	2013	0.956967	0.604173	3.4012	0.271502	9.54581	6.6891	0.0323898	143
Shaoyang	Central	2014	1.00273	0.604727	3.6109	0.274537	9.76984	6.70012	0.0409764	34
Shaoyang	Central	2015	1.01739	0.613025	3.7842	0.31156	9.86037	6.70955	0.051433	34
Shaoyang	Central	2016	0.99564	0.616157	4.1744	0.31371	9.95166	6.71659	0.0566399	35
Shaoyang	Central	2017	0.983415	0.615895	4.6634	0.313845	10.0055	6.71901	0.0703364	38
Shaoyang	Central	2018	0.984409	0.625719	4.7362	0.307496	10.0932	6.7178	0.084861	41
Shaoyang	Central	2019	0.963629	0.60068	4.9972	0.270299	10.2867	6.7178	0.120809	44
Shaoxing	Eastern	2011	1.04118	0.656314	5.624	0.0760232	11.2361	6.08564	0.649467	128
Shaoxing	Eastern	2012	1.04106	0.656849	6.0981	0.0762739	11.3262	6.08768	0.554516	136
Shaoxing	Eastern	2013	0.975619	0.65289	6.1654	0.0786703	11.4049	6.08972	0.521122	385
Shaoxing	Eastern	2014	1.00623	0.650955	6.3784	0.0812126	11.3637	6.09221	0.499397	181
Shaoxing	Eastern	2015	1.07548	0.666659	7.4697	0.0943607	11.4076	6.0938	0.416944	189
Shaoxing	Eastern	2016	0.992206	0.685175	7.5186	0.0952376	11.4742	6.09582	0.382807	203
Shaoxing	Eastern	2017	0.996692	0.693474	8.0222	0.092516	11.5287	6.10032	0.391917	218
Shaoxing	Eastern	2018	0.993919	0.683124	7.7515	0.102761	11.5885	6.10256	0.413574	222
Shaoxing	Eastern	2019	1.02047	0.608667	7.6163	0.110858	11.6489	6.10479	0.425353	233
Shenzhen	Eastern	2011	1.20373	0.980823	7.8744	0.138243	11.6121	5.55876	2.32391	261
Shenzhen	Eastern	2012	1.17475	0.982021	8.0929	0.120904	11.7219	5.6269	2.27546	263
Shenzhen	Eastern	2013	0.972607	0.937785	8.2885	0.116607	13.0557	5.70078	2.29654	366
Shenzhen	Eastern	2014	1.20095	1	8.3619	0.135368	11.915	5.77238	1.87222	264
Shenzhen	Eastern	2015	1.38999	0.936491	8.6935	0.201205	11.9703	5.83948	1.55274	254
Shenzhen	Eastern	2016	1.23407	0.940939	9.0884	0.216033	12.0282	5.9135	1.25553	239
Shenzhen	Eastern	2017	1.38999	0.912797	9.4165	0.204259	12.1202	6.01616	1.24385	185
Shenzhen	Eastern	2018	1.38999	0.927227	9.6872	0.176804	12.1525	6.09807	1.23787	78
Shenzhen	Eastern	2019	1.38999	0.642	9.8011	0.169077	12.2234	6.2653	1.10573	84
Shenyang	Eastern	2011	1.0604	0.65078	6.2403	0.108066	11.1934	6.58092	0.115952	518
Shenyang	Eastern	2012	1.04354	0.650571	6.5381	0.116028	11.2958	6.58438	0.121884	510
Shenyang	Eastern	2013	0.999831	0.645595	6.697	0.123109	11.4975	6.58755	0.124014	259
Shenyang	Eastern	2014	1.00207	0.644599	6.8659	0.128808	11.36	6.59167	0.13636	547
Shenyang	Eastern	2015	1.05513	0.676498	7.0716	0.111186	11.3821	6.59387	0.120272	553
Shenyang	Eastern	2016	0.935781	0.67928	7.2807	0.148815	11.1108	6.59578	0.135678	550
Shenyang	Eastern	2017	0.948768	0.676769	7.4194	0.147806	11.1527	6.60123	0.149998	540
Shenyang	Eastern	2018	0.976881	0.687378	7.5	0.15343	11.2354	6.608	0.156421	524
Shenyang	Eastern	2019	0.942854	0.609843	7.6596	0.161924	11.2616	6.62141	0.165815	561
Shiyan	Central	2011	1.00629	0.626571	3.4657	0.217428	10.1436	5.85048	0.0216895	172
Shiyan	Central	2012	0.988348	0.620623	3.3322	0.217389	10.2566	5.8499	0.0292181	135
Shiyan	Central	2013	0.974724	0.618535	3.9703	0.214163	10.3463	5.84731	0.02769	160
Shiyan	Central	2014	0.950406	0.620885	4.2195	0.214993	10.4802	5.84875	0.0289007	143
Shiyan	Central	2015	0.95639	0.626063	4.2195	0.236629	10.5566	5.82245	0.0316121	148
Shiyan	Central	2016	0.96234	0.634127	4.7274	0.225686	10.6474	5.82895	0.0241173	151
Shiyan	Central	2017	0.973614	0.634475	5.366	0.209121	10.7505	5.84932	0.0244392	149
Shiyan	Central	2018	0.997236	0.644347	5.0304	0.214062	10.844	5.84644	0.0262656	147
Shiyan	Central	2019	0.957807	0.603474	5.5491	0.202159	10.9881	5.84644	0.0307504	174
Shijiazhuang	Eastern	2011	1.07565	0.632035	5.3753	0.0988414	10.5946	6.90093	0.847937	389
Shijiazhuang	Eastern	2012	1.08008	0.62878	5.7714	0.103127	10.6817	6.90905	0.181645	393
Shijiazhuang	Eastern	2013	1.11365	0.627386	5.8916	0.107521	10.7891	6.91195	0.178327	347
Shijiazhuang	Eastern	2014	1.00605	0.627138	6.1591	0.109566	10.799	6.92766	0.169887	384
Shijiazhuang	Eastern	2015	1.16297	0.639594	6.5103	0.125425	10.8404	6.9343	0.138838	408
Shijiazhuang	Eastern	2016	1.21035	0.650272	6.9256	0.125869	10.9183	6.94022	0.129173	426
Shijiazhuang	Eastern	2017	1.07653	0.657024	7.044	0.130601	10.9512	6.88141	0.139197	473
Shijiazhuang	Eastern	2018	1.06328	0.669634	7.3976	0.163024	10.9281	6.88449	0.150516	614
Shijiazhuang	Eastern	2019	0.941141	0.607016	7.6236	0.180962	10.8754	6.95559	0.202884	507
Shizuishan	Western	2011	1.03375	0.638085	2.4849	0.176692	10.8273	4.31615	0.105976	92
Shizuishan	Western	2012	1.03636	0.642961	3.0445	0.189557	10.9253	4.30136	0.0769949	89
Shizuishan	Western	2013	1.05579	0.629977	3.6889	0.186578	10.9678	4.33467	0.0653919	219
Shizuishan	Western	2014	0.968223	0.628498	2.3026	0.169184	11.0186	4.3386	0.524963	102
Shizuishan	Western	2015	1.05472	0.64458	2.4849	0.166194	11.0324	4.35671	0.0460747	104
Shizuishan	Western	2016	1.05269	0.649338	4.0073	0.170904	11.0803	4.31749	0.0439465	115
Shizuishan	Western	2017	0.991906	0.650558	4.4188	0.173219	11.1118	4.31749	0.0693219	121
Shizuishan	Western	2018	1.03247	0.663026	4.5109	0.165292	11.2304	4.30407	0.0542492	134
Shizuishan	Western	2019	0.935226	0.606469	4.7875	0.22825	11.0587	4.31749	0.0855186	142
Shuangyashan	Central	2011	0.97074	0.633062	2.3979	0.162749	10.4108	5.01993	0.167841	26
Shuangyashan	Central	2012	0.960871	0.63102	3.2581	0.175807	10.5318	5.01595	0.134155	27
Shuangyashan	Central	2013	0.955753	0.627621	2.8904	0.185293	10.5189	5.0113	0.133928	192
Shuangyashan	Central	2014	0.789812	0.629347	2.9444	0.239094	10.2738	4.88583	0.151837	23
Shuangyashan	Central	2015	0.84102	0.644676	2.5649	0.269546	10.2832	5.21602	0.0917164	146
Shuangyashan	Central	2016	0.827014	0.653176	2.7081	0.307315	10.3076	4.98361	0.020839	153
Shuangyashan	Central	2017	0.850363	0.663433	3.2189	0.326725	10.3821	4.96284	0.0210808	61
Shuangyashan	Central	2018	0.856816	0.64994	3.4657	0.296104	10.478	4.95583	0.0273171	46
Shuangyashan	Central	2019	0.811101	0.604551	3.6376	0.367727	10.4299	4.94876	0.0293487	57
Shuozhou	Central	2011	1.02911	0.628526	2.3979	0.134963	10.8136	5.14924	0.0105295	87
Shuozhou	Central	2012	1.03376	0.621507	3.0445	0.13777	10.9717	5.15329	0.0161005	2
Shuozhou	Central	2013	0.967078	0.620613	3.3673	0.150493	10.9851	5.15848	0.0070613	1057
Shuozhou	Central	2014	0.901246	0.626736	3.8712	0.142577	10.9572	5.16421	0.00567159	51
Shuozhou	Central	2015	0.905447	0.634135	2.3026	0.153466	10.8446	5.16935	0.00404914	66
Shuozhou	Central	2016	0.890365	0.64491	3.1355	0.139054	10.8592	5.0876	0.00574426	70
Shuozhou	Central	2017	0.889035	0.646292	3.6376	0.144581	10.9208	5.17615	0.0370073	64
Shuozhou	Central	2018	0.890923	0.662653	3.6376	0.163174	11.0007	5.09375	0.00523707	65
Shuozhou	Central	2019	0.870927	0.604412	3.5835	0.181654	10.9946	5.09375	0.00762524	68
Siping	Central	2011	1.01164	0.62341	3.2958	0.142005	10.2707	5.8313	0.0166935	100
Siping	Central	2012	1.02225	0.621039	2.9444	0.152882	10.4088	5.82511	0.01852	104
Siping	Central	2013	1.03367	0.618951	2.7726	0.147439	10.516	5.80634	0.0178938	259
Siping	Central	2014	1.00756	0.620592	3.6636	0.158135	10.516	5.79393	0.0246809	114
Siping	Central	2015	1.09794	0.629302	3.2581	0.179288	10.5378	5.79088	0.0185137	118
Siping	Central	2016	1.16669	0.634275	3.5553	0.218856	10.5114	5.78383	0.00409991	120
Siping	Central	2017	0.969033	0.640147	4.1109	0.284177	10.4086	5.77455	0.0183984	120
Siping	Central	2018	1.01636	0.645481	4.3041	0.307555	10.294	5.76832	0.00563101	119
Siping	Central	2019	0.879006	0.605028	4.1744	0.408313	10.1258	5.76519	0.00613191	126
Songyuan	Central	2011	0.987084	0.648355	1.9459	0.0898426	10.7525	5.67367	0.00480127	12
Songyuan	Central	2012	1.00401	0.619832	1.7918	0.0888153	10.9183	5.67332	0.00521941	12
Songyuan	Central	2013	0.959097	0.616613	1.7918	0.0970063	10.9737	5.65739	0.00338223	195
Songyuan	Central	2014	0.929494	0.619801	2.5649	0.107662	10.9485	5.63729	0.00458595	11
Songyuan	Central	2015	0.980631	0.63265	2.4849	0.111724	10.9826	5.6287	0.00542812	10
Songyuan	Central	2016	0.987504	0.648905	2.8332	0.135317	10.9923	5.62762	0.00748832	10
Songyuan	Central	2017	0.940387	0.642009	3.2189	0.180455	10.9089	5.62402	0.00735287	11
Songyuan	Central	2018	0.913769	0.650585	2.7726	0.194867	10.818	5.61677	0.00866838	12
Songyuan	Central	2019	0.684788	0.603865	3.8286	0.36942	10.1871	5.61677	0.0173741	16
Suzhou	Eastern	2011	1.38969	0.698056	7.5969	0.0935548	11.534	6.46147	1.7884	278
Suzhou	Eastern	2012	1.38969	0.695953	8.1862	0.092699	11.6442	6.46941	1.59564	297
Suzhou	Eastern	2013	0.989539	0.683228	8.3385	0.0931708	12.2011	6.4782	1.47255	247
Suzhou	Eastern	2014	1.04204	0.678104	8.5608	0.0948216	11.7747	6.48844	1.38957	317
Suzhou	Eastern	2015	1.11831	0.69342	8.6344	0.105293	11.8256	6.49828	1.31099	321
Suzhou	Eastern	2016	1.04596	0.708575	8.7549	0.104498	11.8883	6.51175	1.17483	323
Suzhou	Eastern	2017	1.0093	0.716167	9.001	0.102282	11.9808	6.52942	1.96266	304
Suzhou	Eastern	2018	1.1726	0.731166	9.1239	0.104999	12.0655	6.54679	1.25692	310
Suzhou	Eastern	2019	0.961686	0.61908	9.2884	0.111325	12.0961	6.56948	1.14302	344
Suqian	Eastern	2011	1.02431	0.622937	4.1109	0.1675	10.2342	6.31119	0.155827	32
Suqian	Eastern	2012	1.03199	0.618804	4.5218	0.178973	10.3648	6.32382	0.135228	31
Suqian	Eastern	2013	1.00725	0.612256	4.6151	0.182364	10.3033	6.33895	0.120626	322
Suqian	Eastern	2014	0.999907	0.611342	5.0039	0.178999	10.5957	6.3568	0.119464	30
Suqian	Eastern	2015	1.03936	0.620664	5.3033	0.190848	10.6886	6.36904	0.0761197	31
Suqian	Eastern	2016	1.02134	0.624083	5.2832	0.180582	10.7854	6.37843	0.0684131	34
Suqian	Eastern	2017	1.00497	0.62589	6.3682	0.162439	10.8611	6.38182	0.132476	36
Suqian	Eastern	2018	1.01978	0.639235	6.5103	0.15761	10.9314	6.38182	0.0863329	35
Suqian	Eastern	2019	0.989169	0.602574	6.5554	0.163195	11.0483	6.38351	0.076183	22
Suzhou	Central	2011	0.988426	0.612633	3.1781	0.195342	9.61387	6.47033	0.0177949	50
Suzhou	Central	2012	0.992582	0.608547	3.9703	0.211813	9.75892	6.47774	0.0280142	52
Suzhou	Central	2013	0.995062	0.606158	3.7612	0.219517	9.66777	6.47204	0.0326561	166
Suzhou	Central	2014	0.959988	0.616045	4.3944	0.216815	9.94727	6.46474	0.0350725	31
Suzhou	Central	2015	0.949084	0.62377	4.5326	0.238385	10.0175	6.47064	0.0382679	35
Suzhou	Central	2016	0.9543	0.621833	4.6821	0.230317	10.097	6.48004	0.0230756	36
Suzhou	Central	2017	0.949305	0.618637	5.4072	0.23589	10.168	6.48464	0.0266508	43
Suzhou	Central	2018	0.961776	0.630999	5.4072	0.243272	10.2666	6.48616	0.030013	38
Suzhou	Central	2019	0.943152	0.601358	5.8289	0.227317	10.4566	6.48768	0.0317492	45
Suihua	Central	2011	0.842817	0.602807	2.3979	0.217678	9.65612	6.37007	0.0093126	17
Suihua	Central	2012	0.847348	0.60125	2.0794	0.240591	9.82412	6.36217	0.00971849	19
Suihua	Central	2013	0.898787	0.602017	3.1355	0.232889	9.96613	6.34809	0.0136185	129
Suihua	Central	2014	0.883241	0.605343	2.7081	0.24384	9.97427	6.34124	0.0164541	18
Suihua	Central	2015	0.86387	0.616426	3.6109	0.261796	10.0474	6.31046	0.00945283	18
Suihua	Central	2016	0.82657	0.626637	3.5264	0.288575	10.0903	6.30262	0.00919039	21
Suihua	Central	2017	0.813803	0.631989	4.2627	0.312559	10.1252	6.28227	0.0130037	22
Suihua	Central	2018	0.76317	0.647613	4.0073	0.311539	10.1597	6.25383	0.0260525	22
Suihua	Central	2019	0.751204	0.60151	4.2341	0.427763	9.95442	6.25709	0.0378342	21
Suizhou	Central	2011	0.995123	0.61912	2.8332	0.13962	10.0822	5.55567	0.118663	30
Suizhou	Central	2012	0.97519	0.615358	2.9444	0.144864	10.2096	5.54791	0.0877331	33
Suizhou	Central	2013	1.03077	0.626464	3.3322	0.151135	10.1526	5.54985	0.118553	167
Suizhou	Central	2014	0.9969	0.625835	3.5835	0.143349	10.409	5.55063	0.121413	24
Suizhou	Central	2015	0.965314	0.622598	3.8918	0.194969	10.4885	5.53733	0.111497	24
Suizhou	Central	2016	0.957556	0.625148	3.8712	0.17217	10.5662	5.52943	0.109181	24
Suizhou	Central	2017	1.01283	0.624412	4.4067	0.16349	10.6511	5.52545	0.0941343	24
Suizhou	Central	2018	1.00697	0.634876	4.3944	0.152431	10.7294	5.52146	0.0644921	27
Suizhou	Central	2019	1.47931	0.601838	4.8442	0.135959	10.8663	5.52146	0.0530981	30
Suining	Western	2011	1.01157	0.615539	2.7081	0.182317	9.82704	5.94568	0.0424969	28
Suining	Western	2012	1.01069	0.610585	3.6889	0.195361	9.94789	5.93859	0.0426908	33
Suining	Western	2013	1.05438	0.606169	4.2195	0.195635	9.87488	5.9341	0.046736	271
Suining	Western	2014	1.02939	0.60727	4.2047	0.192814	10.1142	5.79271	0.0477831	37
Suining	Western	2015	1.03086	0.61587	4.4188	0.199653	10.2352	5.93912	0.0428909	37
Suining	Western	2016	0.991076	0.619636	4.2485	0.198318	10.3292	5.93489	0.0270194	37
Suining	Western	2017	1.03578	0.620758	4.654	0.202587	10.4584	5.92426	0.0206749	37
Suining	Western	2018	0.985802	0.633928	4.8283	0.206496	10.5319	5.90808	0.0206695	37
Suining	Western	2019	1.00803	0.601521	4.8203	0.199161	10.6481	5.89715	0.0268963	40
Taizhou	Eastern	2011	1.0108	0.65652	5.5984	0.0964019	10.7366	6.37161	0.480796	53
Taizhou	Eastern	2012	1.00057	0.648928	5.4723	0.0989011	10.7894	6.37826	0.447155	53
Taizhou	Eastern	2013	1.02841	0.640426	5.823	0.104343	10.8797	6.38435	0.429861	295
Taizhou	Eastern	2014	1.01927	0.638879	6.1312	0.109662	10.9368	6.38957	0.400363	55
Taizhou	Eastern	2015	1.00698	0.650381	6.7226	0.128652	10.9839	6.39242	0.370879	56
Taizhou	Eastern	2016	0.987796	0.660238	6.8405	0.131943	11.0711	6.39526	0.338455	57
Taizhou	Eastern	2017	1.08184	0.661915	6.9226	0.12832	11.1837	6.40026	0.358618	57
Taizhou	Eastern	2018	1.02611	0.68015	7.1261	0.134112	11.284	6.40357	0.357561	58
Taizhou	Eastern	2019	1.28446	0.60927	7.0851	0.150045	11.3333	6.40688	0.331142	62
Taiyuan	Central	2011	1.00897	0.677159	5.4072	0.115048	10.8055	5.90072	0.264993	937
Taiyuan	Central	2012	1.00244	0.676654	5.6802	0.120031	10.9049	5.90099	0.231434	979
Taiyuan	Central	2013	0.998496	0.670648	5.9965	0.132253	11.0936	5.90454	0.235297	241
Taiyuan	Central	2014	0.974822	0.668912	6.2324	0.127492	10.9857	5.90971	0.258963	1084
Taiyuan	Central	2015	0.967049	0.685121	6.2879	0.153542	11.0585	5.90971	0.242572	1147
Taiyuan	Central	2016	0.963232	0.690931	6.5381	0.143479	11.1307	5.89715	0.297531	1168
Taiyuan	Central	2017	1.01679	0.69485	6.8565	0.141641	11.2585	5.9135	0.270157	1193
Taiyuan	Central	2018	0.997864	0.698508	6.9773	0.139648	11.3882	5.92158	0.280578	1178
Taiyuan	Central	2019	1.07291	0.614757	7.2291	0.15154	11.4153	5.94017	0.277876	1311
Taian	Eastern	2011	0.991215	0.635935	5.0814	0.0904277	10.6418	6.3249	0.0510533	175
Taian	Eastern	2012	0.991142	0.632284	5.5683	0.0952755	10.6418	6.32651	0.0535486	181
Taian	Eastern	2013	1.02076	0.630838	5.2417	0.0928319	10.8182	6.32579	0.0551659	276
Taian	Eastern	2014	0.989026	0.627275	5.247	0.0951892	10.894	6.32901	0.0608379	187
Taian	Eastern	2015	0.985515	0.628357	5.5797	0.103495	10.9418	6.33505	0.0445528	193
Taian	Eastern	2016	0.970437	0.633837	6.0014	0.0996709	10.9858	6.34036	0.0401747	230
Taian	Eastern	2017	1.00798	0.632331	6.1203	0.0994738	11.0577	6.34564	0.0423907	215
Taian	Eastern	2018	0.964103	0.643769	6.0684	0.10435	11.0777	6.34914	0.0431214	218
Taian	Eastern	2019	0.967982	0.60323	6.157	0.155612	10.7632	6.35089	0.0646434	233
Taizhou	Eastern	2011	1.00328	0.628264	5.204	0.108157	10.8666	6.22634	0.267023	94
Taizhou	Eastern	2012	1.00488	0.626092	6.0845	0.111376	10.9747	6.22792	0.239442	96
Taizhou	Eastern	2013	0.999962	0.617891	5.8171	0.114341	10.9885	6.22871	0.215135	210
Taizhou	Eastern	2014	0.966084	0.616964	6.073	0.110123	11.1942	6.23088	0.198491	97
Taizhou	Eastern	2015	0.963523	0.628756	6.3208	0.11657	11.2832	6.23088	0.172722	111
Taizhou	Eastern	2016	0.962372	0.634683	6.6307	0.109448	11.3888	6.23048	0.168076	117
Taizhou	Eastern	2017	1.01712	0.63579	7.2923	0.100218	11.5045	6.22851	0.30132	122
Taizhou	Eastern	2018	0.9908	0.648057	7.4097	0.104228	11.6081	6.22258	0.189667	126
Taizhou	Eastern	2019	1.0556	0.604142	7.2428	0.115769	11.6149	6.2186	0.194175	131
Tangshan	Eastern	2011	1.02063	0.6467	4.7875	0.0811548	11.1784	6.60123	0.168144	144
Tangshan	Eastern	2012	1.05223	0.639472	5.2417	0.083648	11.2469	6.60584	0.112889	169
Tangshan	Eastern	2013	1.08011	0.631697	5.2149	0.0812223	11.3246	6.60706	0.128227	432
Tangshan	Eastern	2014	1.02249	0.625274	5.4424	0.0842781	11.2954	6.62047	0.165388	147
Tangshan	Eastern	2015	1.00064	0.64474	5.8289	0.0970434	11.2696	6.62552	0.141929	148
Tangshan	Eastern	2016	1.01901	0.65551	6.1003	0.10111	11.3052	6.62936	0.11108	152
Tangshan	Eastern	2017	1.5155	0.65311	6.4953	0.101473	11.3263	6.63068	0.102535	163
Tangshan	Eastern	2018	1.09216	0.663477	6.6373	0.107734	11.3834	6.62936	0.0862759	176
Tangshan	Eastern	2019	1.5155	0.606531	6.9508	0.115749	11.3698	6.62936	0.106508	193
Tianjin	Eastern	2011	1.00931	0.651605	7.3085	0.158865	11.3529	6.89841	0.590492	451
Tianjin	Eastern	2012	1.05795	0.647891	7.7142	0.166219	11.4422	6.90254	0.566124	476
Tianjin	Eastern	2013	1.21087	0.642094	7.978	0.177396	11.509	6.90635	0.554036	285
Tianjin	Eastern	2014	1.04514	0.645125	8.1119	0.183424	11.5639	6.918	0.522913	497
Tianjin	Eastern	2015	1.06335	0.662649	8.5984	0.195448	11.5895	6.92932	0.430314	499
Tianjin	Eastern	2016	1.08765	0.666786	8.8039	0.206841	11.6531	6.94312	0.378874	492
Tianjin	Eastern	2017	1.47552	0.667511	8.818	0.176875	11.6889	6.95368	0.411199	490
Tianjin	Eastern	2018	1.47552	0.677966	8.8669	0.16505	11.7012	6.97167	0.429408	484
Tianjin	Eastern	2019	0.990651	0.609061	8.9079	0.248774	11.4117	6.99118	0.0756135	526
Tianshui	Western	2011	1.0041	0.617443	3.2189	0.37152	9.29936	5.90863	0.0472952	94
Tianshui	Western	2012	1.02866	0.611773	2.5649	0.385455	9.4409	5.92559	0.0472901	92
Tianshui	Western	2013	0.943024	0.609316	2.7081	0.382746	9.39424	5.93198	0.0502162	294
Tianshui	Western	2014	0.899936	0.617503	3.3673	0.342984	9.67105	5.8966	0.0454999	104
Tianshui	Western	2015	0.942691	0.622265	3.434	0.40436	9.72574	5.90209	0.0430677	103
Tianshui	Western	2016	0.892119	0.628467	3.6376	0.425961	9.78695	5.9108	0.0541087	118
Tianshui	Western	2017	0.916473	0.627994	3.6636	0.465768	9.79696	5.9162	0.0670899	102
Tianshui	Western	2018	0.912492	0.641182	3.2189	0.446807	9.87709	5.9162	0.0656714	104
Tianshui	Western	2019	0.863472	0.606298	4.4886	0.491961	9.84262	5.91889	0.0604188	109
Tieling	Eastern	2011	0.961331	0.619545	2.6391	0.192043	10.2628	5.72031	0.0407	49
Tieling	Eastern	2012	0.92105	0.618222	2.9444	0.205358	10.3775	5.71571	0.0355543	57
Tieling	Eastern	2013	0.926297	0.615666	3.5264	0.212876	10.4385	5.71043	0.0513236	209
Tieling	Eastern	2014	1.00253	0.615825	3.5264	0.241075	10.3909	5.71043	0.0728016	55
Tieling	Eastern	2015	0.844074	0.621496	3.7612	0.281164	10.2358	5.70777	0.0621308	60
Tieling	Eastern	2016	0.814534	0.623106	3.9703	0.342039	10.0069	5.70378	0.0429077	63
Tieling	Eastern	2017	0.785708	0.624739	3.7842	0.319002	10.0206	5.69373	0.0329032	62
Tieling	Eastern	2018	0.862369	0.635006	4.0604	0.343814	10.0655	5.68017	0.0651942	60
Tieling	Eastern	2019	0.911865	0.602069	4.1589	0.355098	10.1016	5.66988	0.0508883	91
Tonghua	Central	2011	1.00033	0.635752	2.5649	0.180243	10.4491	5.42098	0.0591069	50
Tonghua	Central	2012	0.973963	0.620455	2.8332	0.199912	10.5742	5.41743	0.0377478	53
Tonghua	Central	2013	0.984082	0.616546	3.2189	0.199952	10.7189	5.40896	0.0364734	234
Tonghua	Central	2014	1.00458	0.620575	2.0794	0.206941	10.7228	5.40358	0.0464376	56
Tonghua	Central	2015	0.966606	0.628745	2.9957	0.229982	10.7182	5.40087	0.0392423	57
Tonghua	Central	2016	0.941774	0.633595	2.8904	0.273185	10.6685	5.39816	0.0316892	58
Tonghua	Central	2017	0.951485	0.634982	2.9444	0.286547	10.6125	5.38907	0.0217357	60
Tonghua	Central	2018	0.976661	0.645179	2.9957	0.299768	10.5531	5.3799	0.0416613	59
Tonghua	Central	2019	0.967471	0.604039	3.6376	0.368178	10.4253	5.37064	0.0379081	60
Tongliao	Western	2011	0.940394	0.634802	2.4849	0.147375	10.74	5.76644	0.00462916	97
Tongliao	Western	2012	0.949845	0.629285	2.7081	0.151053	10.8963	5.76801	0.00387446	118
Tongliao	Western	2013	0.953297	0.634335	2.3026	0.167426	10.9243	5.76988	0.00725277	255
Tongliao	Western	2014	1.32214	0.645872	2.9957	0.168648	11.0084	5.76926	0.0139985	140
Tongliao	Western	2015	0.940875	0.640988	4.4308	0.193472	11.0041	5.76644	0.014356	116
Tongliao	Western	2016	0.890912	0.64353	3.4012	0.183687	11.0417	5.76519	0.0139685	126
Tongliao	Western	2017	0.831791	0.646244	3.912	0.195011	10.859	5.76205	0.0152922	102
Tongliao	Western	2018	0.801523	0.655262	3.9703	0.288382	10.6352	5.76205	0.0198602	102
Tongliao	Western	2019	0.843289	0.60476	4.3944	0.299374	10.6068	5.76205	0.0184688	102
Tongchuan	Western	2011	1	0.632563	1.3863	0.274348	10.2412	4.44852	0.00280022	35
Tongchuan	Western	2012	0.803844	0.629913	1.6094	0.263235	10.3907	4.44735	0.00286775	32
Tongchuan	Western	2013	0.798512	0.628039	0.6931	0.252044	10.5305	4.44735	0.00312311	221
Tongchuan	Western	2014	1	0.627213	#NUM!	0.254802	10.5598	4.4403	0.00419562	29
Tongchuan	Western	2015	0.72763	0.638207	1.0986	0.276892	10.5552	4.42843	0.00456586	36
Tongchuan	Western	2016	0.647124	0.642096	1.3863	0.310876	10.5133	4.43082	0.0068769	54
Tongchuan	Western	2017	0.610725	0.637954	2.5649	0.335756	10.6326	4.41884	0.00993538	40
Tongchuan	Western	2018	0.636352	0.646317	2.7081	0.390197	10.5983	4.39445	0.00915949	91
Tongchuan	Western	2019	0.634277	0.603991	2.9957	0.34814	10.7098	4.36945	0.0200456	54
Tongling	Central	2011	0.978921	0.631326	4.1744	0.121958	11.2861	4.30542	0.460462	383
Tongling	Central	2012	0.93958	0.631156	4.2047	0.15515	11.3483	4.30676	0.362759	409
Tongling	Central	2013	0.953106	0.627476	4.804	0.147801	11.4293	4.30676	0.530117	214
Tongling	Central	2014	0.958588	0.626227	4.8903	0.146993	11.4845	4.30407	0.449224	461
Tongling	Central	2015	0.920372	0.639023	4.8598	0.121569	10.9576	4.30136	0.312935	483
Tongling	Central	2016	0.922024	0.623413	4.8828	0.157834	11.0014	5.14166	0.322099	212
Tongling	Central	2017	0.920524	0.628843	5.323	0.142835	11.1553	5.14166	0.333832	211
Tongling	Central	2018	0.918431	0.635064	5.6699	0.126269	11.2322	5.14166	0.336039	199
Tongling	Central	2019	0.887589	0.601926	5.3132	0.17595	10.9806	5.14166	0.51423	201
Weihai	Eastern	2011	0.945214	0.643133	4.3694	0.0950238	11.2294	5.53615	0.51779	234
Weihai	Eastern	2012	0.948452	0.652834	4.5539	0.104525	11.4312	5.53615	0.462431	239
Weihai	Eastern	2013	0.983198	0.636749	4.7791	0.103538	11.5167	5.53615	0.416734	273
Weihai	Eastern	2014	0.99605	0.637268	5.247	0.10056	11.5068	5.53851	0.365137	252
Weihai	Eastern	2015	0.95093	0.657242	6.2046	0.112734	11.5799	5.54048	0.347834	277
Weihai	Eastern	2016	0.965987	0.662244	6.0521	0.105411	11.6459	5.54126	0.367385	334
Weihai	Eastern	2017	0.96689	0.662364	5.8833	0.102354	11.7318	5.54518	0.397634	305
Weihai	Eastern	2018	0.970905	0.671455	5.9558	0.0999146	11.7658	5.54518	0.381664	345
Weihai	Eastern	2019	0.957964	0.608229	6.1247	0.115778	11.558	5.54908	0.472804	385
Weifang	Eastern	2011	0.948568	0.636891	5.6095	0.101151	10.567	6.77502	0.25691	136
Weifang	Eastern	2012	0.944723	0.637517	6.0568	0.106069	10.6847	6.77787	0.235546	137
Weifang	Eastern	2013	0.99429	0.632669	6.1203	0.111739	10.8211	6.78094	0.226486	400
Weifang	Eastern	2014	1.03082	0.630824	6.3648	0.110271	10.8556	6.78627	0.228273	158
Weifang	Eastern	2015	0.969031	0.640687	6.8533	0.118394	10.93	6.79223	0.225753	222
Weifang	Eastern	2016	0.982607	0.642812	7.1357	0.123313	10.9899	6.83733	0.241779	190
Weifang	Eastern	2017	0.967167	0.641293	7.157	0.115868	11.0438	6.84162	0.247873	198
Weifang	Eastern	2018	0.963071	0.65324	7.3721	0.119136	11.0932	6.81454	0.263674	202
Weifang	Eastern	2019	0.969927	0.604996	7.5554	0.136738	11.0147	6.82002	0.314303	223
Weinan	Western	2011	0.95203	0.623633	5.0434	0.191768	9.87426	6.33221	0.0109157	30
Weinan	Western	2012	0.969862	0.617634	6.157	0.210095	9.98585	6.27721	0.0127638	30
Weinan	Western	2013	1.09836	0.616342	5.204	0.204493	10.0718	6.27777	0.0111765	247
Weinan	Western	2014	1.1345	0.616117	5.118	0.206083	10.1915	6.27325	0.00995147	27
Weinan	Western	2015	0.952015	0.626215	4.8828	0.228062	10.2202	6.32077	0.00718123	29
Weinan	Western	2016	0.933666	0.63426	4.5433	0.236804	10.2307	6.32257	0.00814647	29
Weinan	Western	2017	0.799271	0.633625	4.7791	0.246967	10.3319	6.32257	0.00807472	29
Weinan	Western	2018	0.794636	0.643719	4.9558	0.25229	10.4045	6.30262	0.00838796	30
Weinan	Western	2019	0.800975	0.603198	4.8903	0.255403	10.4482	6.27288	0.00791876	30
Wenzhou	Eastern	2011	0.985746	0.650098	5.8999	0.108364	10.672	6.67532	0.407552	94
Wenzhou	Eastern	2012	0.996094	0.651934	6.4457	0.105687	10.5992	6.68374	0.351623	96
Wenzhou	Eastern	2013	1.02144	0.65003	6.5396	0.109384	10.812	6.68923	0.318802	242
Wenzhou	Eastern	2014	1.02765	0.643332	6.8276	0.113636	10.7604	6.69765	0.296653	100
Wenzhou	Eastern	2015	0.979474	0.657759	7.1164	0.123304	10.8355	6.69999	0.262649	103
Wenzhou	Eastern	2016	1.00335	0.665537	7.5528	0.130695	10.9292	6.70319	0.235388	105
Wenzhou	Eastern	2017	0.978963	0.665985	7.5533	0.140737	10.9828	6.71052	0.244468	107
Wenzhou	Eastern	2018	0.990681	0.677548	7.5949	0.14554	11.083	6.7178	0.250935	107
Wenzhou	Eastern	2019	1.05577	0.608466	7.2889	0.164112	11.1736	6.72263	0.287955	125
Wuhai	Western	2011	0.960418	0.678794	1.0986	0.161816	11.4022	3.98527	0.00617218	66
Wuhai	Western	2012	0.988652	0.678296	1.9459	0.166309	11.5448	3.9982	0.00518185	65
Wuhai	Western	2013	1.05935	0.667127	2.5649	0.15915	11.5489	4.00915	0.000975873	203
Wuhai	Western	2014	1.01798	0.652371	2.7726	0.157701	11.595	4.01458	0.00188967	51
Wuhai	Western	2015	0.965104	0.670199	2.7726	0.189862	11.5216	4.01638	0.00507295	79
Wuhai	Western	2016	0.993134	0.68663	3.434	0.232991	11.5398	4.02535	0.0102757	109
Wuhai	Western	2017	0.980778	0.689248	3.7842	0.169246	11.4657	4.02535	0.0075884	114
Wuhai	Western	2018	0.955721	0.693758	4.2195	0.219865	11.3856	4.02535	0.0149414	118
Wuhai	Western	2019	1.08622	0.611297	4.9127	0.186875	11.4883	4.02535	0.0105263	134
Ulanqab	Western	2011	1.14034	0.61326	0	0.270076	10.3811	5.66296	0.00484287	53
Ulanqab	Western	2012	1.03251	0.60388	1.7918	0.29919	10.5111	5.66261	0.00418109	55
Ulanqab	Western	2013	0.981588	0.612814	1.9459	0.301383	10.2909	5.65284	0.00348278	146
Ulanqab	Western	2014	0.932429	0.617456	2.1972	0.340145	10.6247	5.63515	0.00330416	75
Ulanqab	Western	2015	1.41045	0.62818	2.5649	0.348445	10.6741	5.61822	0.00504501	75
Ulanqab	Western	2016	1.123	0.621173	2.8904	0.322864	10.7036	5.61313	0.00545336	77
Ulanqab	Western	2017	1.41045	0.618513	3.5264	0.373503	10.6083	5.60947	0.0210303	80
Ulanqab	Western	2018	0.987724	0.635869	4.3307	0.457556	10.5028	5.6058	0.0154738	84
Ulanqab	Western	2019	0.977944	0.601061	4.8283	0.459415	10.5616	5.59842	0.0439356	94
Urumqi	Western	2011	1.02151	0.663696	4.9273	0.141113	10.8714	5.50614	0.345093	526
Urumqi	Western	2012	1.00533	0.668467	5.1299	0.1475	10.9962	5.53576	0.32749	527
Urumqi	Western	2013	0.997335	0.662428	5.4381	0.160339	11.3357	5.56222	0.219315	957
Urumqi	Western	2014	0.985587	0.657193	5.5645	0.164457	11.1623	5.57935	0.206746	628
Urumqi	Western	2015	0.987142	0.671307	5.8201	0.169728	11.2164	5.58687	0.138262	676
Urumqi	Western	2016	0.949295	0.690747	6.2324	0.169812	11.1543	5.58725	0.132391	649
Urumqi	Western	2017	0.969372	0.704618	6.4118	0.167939	11.2613	5.50126	0.168385	869
Urumqi	Western	2018	0.9936	0.752648	6.3699	0.21285	11.3759	5.40268	0.165659	961
Urumqi	Western	2019	0.977337	0.623928	6.6619	0.18174	11.4796	5.4161	0.150201	935
Wuxi	Eastern	2011	1.10196	0.680763	7.3225	0.0861423	11.5847	6.14697	0.633704	232
Wuxi	Eastern	2012	1.04679	0.674661	7.5929	0.085703	11.673	6.1506	0.576095	233
Wuxi	Eastern	2013	0.991277	0.660365	7.6118	0.0881632	12.0493	6.15528	0.540258	306
Wuxi	Eastern	2014	0.967334	0.658279	7.7732	0.0911674	11.7471	6.16268	0.555228	239
Wuxi	Eastern	2015	1.43734	0.673762	8.1887	0.0964821	11.7825	6.1717	0.500522	240
Wuxi	Eastern	2016	1.05448	0.681691	8.4585	0.0941757	11.8583	6.18208	0.503345	234
Wuxi	Eastern	2017	1.43734	0.686335	8.2938	0.0939575	11.9689	6.19441	0.84032	229
Wuxi	Eastern	2018	1.19484	0.700676	8.447	0.0923134	12.0684	6.20456	0.538687	213
Wuxi	Eastern	2019	1.43734	0.613825	8.7101	0.0942896	12.101	6.21461	0.537178	239
Wuzhong	Western	2011	1.03952	0.625075	0.6931	0.397721	9.95736	4.93519	0.0305509	14
Wuzhong	Western	2012	1.01773	0.620113	1.3863	0.444206	10.0927	4.94663	0.0429219	17
Wuzhong	Western	2013	0.975594	0.616556	2.7726	0.397347	10.1039	4.96074	0.0303511	215
Wuzhong	Western	2014	0.976818	0.616636	2.4849	0.378032	10.2602	4.96703	0.0167404	25
Wuzhong	Western	2015	1.07591	0.626339	3.1781	0.387363	10.2988	4.95583	0.00917296	25
Wuzhong	Western	2016	1.04932	0.629797	3.7136	0.438005	10.3747	4.94876	0.010665	24
Wuzhong	Western	2017	1.08029	0.61115	3.9318	0.394037	10.5022	4.96284	0.0163552	26
Wuzhong	Western	2018	1.01848	0.649488	4.5109	0.383302	10.5433	4.96981	0.0147792	29
Wuzhong	Western	2019	1.00658	0.604288	4.6634	0.378167	10.6186	4.96284	0.00391672	37
Wuhu	Central	2011	1.07169	0.622622	5.3613	0.143632	10.6712	5.95272	0.154432	365
Wuhu	Central	2012	1.04656	0.620576	5.649	0.157527	10.7943	5.95168	0.155804	384
Wuhu	Central	2013	1.00413	0.616204	6.0355	0.15224	10.9066	5.95064	0.160334	181
Wuhu	Central	2014	1.01228	0.618632	6.4489	0.150211	11.0672	5.95194	0.171453	329
Wuhu	Central	2015	1.08245	0.630821	7.0255	0.160205	11.1212	5.9522	0.172801	338
Wuhu	Central	2016	1.03716	0.63327	7.2167	0.151676	11.208	5.95584	0.140456	426
Wuhu	Central	2017	1.07817	0.636387	7.2233	0.156347	11.2955	5.96101	0.145358	430
Wuhu	Central	2018	1.01202	0.648312	7.7017	0.139405	11.3861	5.96101	0.137907	344
Wuhu	Central	2019	0.989766	0.604253	6.8865	0.138882	11.4737	5.96358	0.137098	360
Wuzhou	Western	2011	1.02933	0.612846	2.0794	0.161237	10.1423	5.78996	0.0699392	39
Wuzhou	Western	2012	1.00263	0.608446	2.8904	0.191226	10.2585	5.79484	0.0917716	47
Wuzhou	Western	2013	0.974873	0.606088	2.7726	0.177754	10.2927	5.68426	0.110272	155
Wuzhou	Western	2014	0.958769	0.603271	3.1781	0.177525	10.3511	5.82364	0.0720764	42
Wuzhou	Western	2015	1.03713	0.615489	3.2581	0.199083	10.4942	5.8351	0.052075	46
Wuzhou	Western	2016	0.981639	0.617787	4.2485	0.193923	10.5732	5.84644	0.211988	55
Wuzhou	Western	2017	0.943573	0.619809	4.804	0.181077	10.6963	5.8522	0.0450384	59
Wuzhou	Western	2018	0.908956	0.63723	4.4188	0.25423	10.4274	5.85793	0.00747286	45
Wuzhou	Western	2019	0.943734	0.601947	4.3307	0.29633	10.3829	5.86647	0.0664507	71
Wuhan	Central	2011	1.04423	0.665368	6.967	0.113135	11.1319	6.72383	0.217671	1113
Wuhan	Central	2012	1.05922	0.676263	7.2041	0.110641	11.2833	6.71478	0.160528	1152
Wuhan	Central	2013	1.07859	0.673912	7.3709	0.124058	11.6093	6.71162	0.148894	297
Wuhan	Central	2014	1.10747	0.668912	7.6525	0.1167	11.4927	6.71502	0.161217	1163
Wuhan	Central	2015	1.29827	0.682826	7.8713	0.122694	11.5534	6.71938	0.160294	1154
Wuhan	Central	2016	1.21443	0.691089	8.1942	0.127989	11.6215	6.72383	0.132575	1138
Wuhan	Central	2017	1.35078	0.69044	8.464	0.128877	11.7224	6.73815	0.144042	1110
Wuhan	Central	2018	1.62798	0.698516	8.5888	0.129943	11.814	6.76734	0.1447	1097
Wuhan	Central	2019	1.62798	0.611141	8.8565	0.137897	11.8882	6.79682	0.150416	1111
Wuwei	Western	2011	1.02794	0.62161	2.0794	0.356202	9.61627	5.25593	0.0136751	66
Wuwei	Western	2012	0.9708	0.612925	2.1972	0.358888	9.83943	5.25227	0.0034285	82
Wuwei	Western	2013	0.899872	0.610552	2.0794	0.34997	9.91185	5.24597	0.0038034	291
Wuwei	Western	2014	0.899599	0.617316	2.8332	0.371364	10.0171	5.24016	0.00597141	103
Wuwei	Western	2015	0.976949	0.621969	3.4657	0.412995	10.0402	5.20126	0.014603	96
Wuwei	Western	2016	0.936466	0.626074	4.0604	0.381034	10.1423	5.25227	0.00461896	87
Wuwei	Western	2017	1.06095	0.628749	4.1897	0.469667	10.0697	5.24702	0.00297533	87
Wuwei	Western	2018	0.879758	0.64122	4.4998	0.428543	10.1539	5.24702	0.00262346	84
Wuwei	Western	2019	0.804942	0.60336	4.5109	0.419255	10.1941	5.24175	0.00469262	62
Xi'an	Western	2011	1.0353	0.686899	7.2449	0.127989	10.7254	6.66861	0.210243	865
Xi'an	Western	2012	1.03532	0.689371	7.6074	0.136848	10.8428	6.67696	0.188164	910
Xi'an	Western	2013	1.02873	0.699628	7.8705	0.149425	11.0108	6.68648	0.228151	477
Xi'an	Western	2014	1.04213	0.687547	7.8047	0.149206	11.0634	6.69839	0.278946	940
Xi'an	Western	2015	1.10261	0.691893	7.7398	0.158112	11.1115	6.7038	0.303687	1041
Xi'an	Western	2016	1.05943	0.703372	7.9259	0.150631	11.1755	6.7093	0.292456	1008
Xi'an	Western	2017	1.24128	0.696626	8.4826	0.13987	11.2692	6.79571	0.340812	802
Xi'an	Western	2018	1.08976	0.694482	8.3782	0.137951	11.3517	6.85224	0.395604	722
Xi'an	Western	2019	1.11582	0.611129	8.6837	0.133786	11.4323	6.84588	0.347872	911
Xining	Western	2011	1.00578	0.642009	3.091	0.194684	10.4557	5.40178	0.0683527	263
Xining	Western	2012	0.998309	0.647152	4.1109	0.217749	10.5462	5.28776	0.0692885	312
Xining	Western	2013	0.986972	0.636489	4.0073	0.212124	10.6714	5.41965	0.078585	186
Xining	Western	2014	0.979026	0.641035	4.3567	0.232821	10.7528	5.30579	0.0920247	332
Xining	Western	2015	1.00579	0.654139	5.204	0.247455	10.8036	5.30777	0.101363	347
Xining	Western	2016	0.98108	0.663103	5.2575	0.230582	10.8922	5.44674	0.0681813	352
Xining	Western	2017	0.974989	0.669083	5.5373	0.224432	10.9116	5.45532	0.0255246	360
Xining	Western	2018	0.940273	0.676699	5.8777	0.231245	10.9048	5.46383	0.0243188	311
Xining	Western	2019	0.930701	0.609117	5.8636	0.247021	10.9297	5.33754	0.0198648	319
Xian'ning	Central	2011	0.997898	0.622107	1.7918	0.18844	10.1829	5.68051	0.0291637	136
Xian'ning	Central	2012	0.964628	0.616863	2.6391	0.188628	10.335	5.69238	0.024624	133
Xian'ning	Central	2013	0.970499	0.616439	3.0445	0.179662	10.2742	5.70111	0.0238583	204
Xian'ning	Central	2014	0.961729	0.61931	3.7612	0.184678	10.5654	5.69877	0.0297485	136
Xian'ning	Central	2015	0.910873	0.628774	4.4886	0.185453	10.627	5.69843	0.0292598	134
Xian'ning	Central	2016	0.973651	0.629934	4.4188	0.195139	10.6926	5.71043	0.0257748	135
Xian'ning	Central	2017	0.952248	0.610595	4.9558	0.183918	10.7963	5.71703	0.0276509	103
Xian'ning	Central	2018	1.44817	0.636012	4.92	0.182282	10.8903	5.72031	0.0269542	100
Xian'ning	Central	2019	1.03692	0.602257	5.2417	0.175716	11.0453	5.72031	0.0393628	108
Xianyang	Western	2011	1.05579	0.622249	3.9512	0.139708	10.231	6.25939	0.0221291	200
Xianyang	Western	2012	1.13554	0.62389	4.382	0.150198	10.3729	6.26682	0.0173688	223
Xianyang	Western	2013	1.06529	0.618985	4.2047	0.142844	10.4604	6.27401	0.0201538	417
Xianyang	Western	2014	1.20461	0.619341	4.4998	0.131067	10.6447	6.27269	0.0170339	231
Xianyang	Western	2015	0.986444	0.629784	4.7707	0.139241	10.6788	6.26739	0.0132835	244
Xianyang	Western	2016	1.49872	0.638625	5.118	0.141748	10.7793	6.27099	0.0127923	248
Xianyang	Western	2017	1.0465	0.64014	5.451	0.151166	10.8675	6.1506	0.0168547	272
Xianyang	Western	2018	1.03444	0.652069	5.717	0.145826	10.9035	6.13988	0.00259631	277
Xianyang	Western	2019	0.937033	0.604499	5.9054	0.183946	10.8265	6.12905	0.0406834	278
Xiangtan	Central	2011	1.0163	0.621511	4.6347	0.118926	10.6153	5.67057	0.142334	507
Xiangtan	Central	2012	1.03493	0.624578	5.0434	0.113223	10.7418	5.67538	0.101444	407
Xiangtan	Central	2013	1.03863	0.625681	5.0752	0.127104	10.815	5.67298	0.113131	174
Xiangtan	Central	2014	1.03191	0.621334	5.2983	0.129636	10.9325	5.67229	0.0891898	421
Xiangtan	Central	2015	0.992601	0.632961	5.5683	0.134986	11.0092	5.67126	0.0804323	423
Xiangtan	Central	2016	1.05154	0.637088	5.6058	0.146019	11.0966	5.66988	0.0764813	448
Xiangtan	Central	2017	1.06135	0.635476	5.9532	0.1402	11.1631	5.66643	0.0922206	463
Xiangtan	Central	2018	1.07311	0.649442	5.9506	0.142256	11.2333	5.66643	0.104562	471
Xiangtan	Central	2019	1.09485	0.604318	6.2766	0.140207	11.2718	5.66643	0.105884	486
Xiangyang	Central	2011	1.10225	0.620019	4.6347	0.116377	10.5628	6.38401	0.0303859	95
Xiangyang	Central	2012	1.06558	0.614811	5.037	0.125489	10.7181	6.38654	0.0317394	104
Xiangyang	Central	2013	1.25712	0.614782	5.1299	0.12966	10.7641	6.38789	0.0356627	259
Xiangyang	Central	2014	1.08899	0.615764	5.1591	0.139946	10.9317	6.38907	0.0229462	88
Xiangyang	Central	2015	0.962179	0.626265	5.7104	0.172822	11.0074	6.38957	0.0444284	86
Xiangyang	Central	2016	1.11036	0.63278	5.9865	0.17316	11.0923	6.38519	0.0348007	85
Xiangyang	Central	2017	1.0914	0.632804	5.8861	0.157934	11.1689	6.38519	0.0372227	85
Xiangyang	Central	2018	1.07551	0.644435	6.2246	0.155684	11.2401	6.38351	0.0436912	69
Xiangyang	Central	2019	1.07647	0.602971	6.2823	0.151607	11.3482	6.38182	0.0472263	87
Xiaogan	Central	2011	0.975438	0.615211	3.7377	0.119132	9.89747	6.2725	0.0341702	52
[truncated: 503 more rows]
